# Supplementary material for: Proteomic Analysis of Human Esophageal Cancer Using Tandem Mass Tag Quantifications
Source: Biomed Res Int. 2020 Aug 7;2020:5849323. doi: 10.1155/2020/5849323 (PMC7429764; doi:10.1155/2020/5849323)
Supplement: Supplementary Materials — Supplementary Table 1: the identified differentially expressed proteins and the annotation information for each 299 related protein and genes. [file 5849323.f1.xlsx]

## Sheet: EC109_TvsEC109
Protein accession	Protein description	EC109_Y/EC109 Ratio	Regulated Type	EC109_Y/EC109 P value	Gene name	MW [kDa]	Score	Coverage [%]	Peptides	PSMs	Unique peptides	EC109_1	EC109_2	EC109_3	EC109_Y1	EC109_Y2	EC109_Y3	Subcellular localization	Biological Process	Cellular Component	Molecular Function	KEGG KO No.	KEGG Gene	KEGG pathway	IPR ID	Domain description
A1L157	Tetraspanin-11 OS=Homo sapiens OX=9606 GN=TSPAN11 PE=2 SV=2	0.804	Down	0.0033586	TSPAN11	28.245	1.4153	3.2	1	1	1	1.155	1.122	1.057	0.853	0.922	0.904	plasma membrane	GO:0050794 regulation of cellular process; GO:0044700 single organism signaling; GO:0051716 cellular response to stimulus; GO:0007165 signal transduction; GO:0050789 regulation of biological process; GO:0007154 cell communication; GO:0007166 cell surface receptor signaling pathway; GO:0044699 single-organism process; GO:0023052 signaling; GO:0050896 response to stimulus; GO:0009987 cellular proce…	GO:0016020 membrane; GO:0031226 intrinsic component of plasma membrane; GO:0044459 plasma membrane part; GO:0044425 membrane part; GO:0044464 cell part; GO:0071944 cell periphery; GO:0031224 intrinsic component of membrane; GO:0005887 integral component of plasma membrane; GO:0005623 cell; GO:0016021 integral component of membrane; GO:0005886 plasma membrane;		K17352	TSPAN11; tetraspanin-11		IPR008952;	Tetraspanin, EC2 domain;
O00592	Podocalyxin OS=Homo sapiens OX=9606 GN=PODXL PE=1 SV=2	0.781	Down	0.000164892	PODXL	58.635	28.416	13.3	6	10	6	1.157	1.104	1.093	0.881	0.867	0.872	endoplasmic reticulum	GO:0030335 positive regulation of cell migration; GO:0051674 localization of cell; GO:0060491 regulation of cell projection assembly; GO:0035148 tube formation; GO:0040017 positive regulation of locomotion; GO:0048869 cellular developmental process; GO:0044699 single-organism process; GO:0022610 biological adhesion; GO:0048729 tissue morphogenesis; GO:0032879 regulation of localization; GO:000715…	GO:0016020 membrane; GO:0005615 extracellular space; GO:0044421 extracellular region part; GO:0016324 apical plasma membrane; GO:0098857 membrane microdomain; GO:0030054 cell junction; GO:0071944 cell periphery; GO:0036057 slit diaphragm; GO:0031982 vesicle; GO:0005737 cytoplasm; GO:0031224 intrinsic component of membrane; GO:0044424 intracellular part; GO:0005887 integral component of plasma mem…	GO:0005515 protein binding; GO:0005488 binding;	K06817	PODXL; podocalyxin-like
O14879	Interferon-induced protein with tetratricopeptide repeats 3 OS=Homo sapiens OX=9606 GN=IFIT3 PE=1 SV=1	0.664	Down	0.00079681	IFIT3	55.984	82.193	30	10	16	10	1.173	1.162	1.283	0.758	0.846	0.799	cytoplasm	GO:0050794 regulation of cellular process; GO:0044700 single organism signaling; GO:0060337 type I interferon signaling pathway; GO:0010941 regulation of cell death; GO:0043069 negative regulation of programmed cell death; GO:0042127 regulation of cell proliferation; GO:0002252 immune effector process; GO:0007166 cell surface receptor signaling pathway; GO:0071310 cellular response to organic sub…	GO:0043226 organelle; GO:0043231 intracellular membrane-bounded organelle; GO:0043229 intracellular organelle; GO:0044464 cell part; GO:0005622 intracellular; GO:0005737 cytoplasm; GO:0044424 intracellular part; GO:0043227 membrane-bounded organelle; GO:0005623 cell; GO:0005829 cytosol; GO:0005739 mitochondrion; GO:0044444 cytoplasmic part;	GO:0005515 protein binding; GO:0042802 identical protein binding; GO:0005488 binding;				IPR011990; IPR013026;	Tetratricopeptide-like helical domain; Tetratricopeptide repeat-containing domain;
O15318	DNA-directed RNA polymerase III subunit RPC7 OS=Homo sapiens OX=9606 GN=POLR3G PE=1 SV=2	1.526	Up	0.030024	POLR3G	25.914	1.7817	5.4	1	1	1	0.837	0.602	0.928	1.143	1.241	1.229	nucleus	GO:0032481 positive regulation of type I interferon production; GO:0098542 defense response to other organism; GO:0044699 single-organism process; GO:0009058 biosynthetic process; GO:0044764 multi-organism cellular process; GO:0031347 regulation of defense response; GO:0044237 cellular metabolic process; GO:0009607 response to biotic stimulus; GO:0009605 response to external stimulus; GO:2001141 …	GO:0061695 transferase complex, transferring phosphorus-containing groups; GO:0005737 cytoplasm; GO:0032991 macromolecular complex; GO:0044424 intracellular part; GO:0005623 cell; GO:0044422 organelle part; GO:0044427 chromosomal part; GO:0043228 non-membrane-bounded organelle; GO:0031974 membrane-enclosed lumen; GO:1902494 catalytic complex; GO:0005654 nucleoplasm; GO:0070013 intracellular organ…	GO:0003899 DNA-directed 5'-3' RNA polymerase activity; GO:0016779 nucleotidyltransferase activity; GO:0034062 5'-3' RNA polymerase activity; GO:0016740 transferase activity; GO:0003824 catalytic activity; GO:0097747 RNA polymerase activity; GO:0016772 transferase activity, transferring phosphorus-containing groups;	K03024	RPC7, POLR3G; DNA-directed RNA polymerase III subunit RPC7	hsa00230 Purine metabolism - Homo sapiens (human); hsa00240 Pyrimidine metabolism - Homo sapiens (human); hsa01100 Metabolic pathways - Homo sapiens (human); hsa03020 RNA polymerase - Homo sapiens (human); hsa04623 Cytosolic DNA-sensing pathway - Homo sapiens (human);
O15520	Fibroblast growth factor 10 OS=Homo sapiens OX=9606 GN=FGF10 PE=1 SV=1	1.403	Up	0.043257	FGF10	23.436	1.2091	9.1	1	1	1	0.82	0.785	0.885	1.369	0.947	1.178	extracellular	GO:0060602 branch elongation of an epithelium; GO:0044700 single organism signaling; GO:0002694 regulation of leukocyte activation; GO:0090130 tissue migration; GO:0048732 gland development; GO:0022414 reproductive process; GO:0018212 peptidyl-tyrosine modification; GO:0044255 cellular lipid metabolic process; GO:0060592 mammary gland formation; GO:0010564 regulation of cell cycle process; GO:004…	GO:0043229 intracellular organelle; GO:0016020 membrane; GO:0005615 extracellular space; GO:0044421 extracellular region part; GO:0071944 cell periphery; GO:0044424 intracellular part; GO:0005623 cell; GO:0005576 extracellular region; GO:0005886 plasma membrane; GO:0043231 intracellular membrane-bounded organelle; GO:0043226 organelle; GO:0005634 nucleus; GO:0044464 cell part; GO:0005622 intracel…	GO:0052742 phosphatidylinositol kinase activity; GO:0008083 growth factor activity; GO:0016773 phosphotransferase activity, alcohol group as acceptor; GO:0005085 guanyl-nucleotide exchange factor activity; GO:0005102 receptor binding; GO:0043167 ion binding; GO:0070851 growth factor receptor binding; GO:0004713 protein tyrosine kinase activity; GO:0005515 protein binding; GO:0004672 protein kinas…	K04358	FGF; fibroblast growth factor	hsa04010 MAPK signaling pathway - Homo sapiens (human); hsa04014 Ras signaling pathway - Homo sapiens (human); hsa04015 Rap1 signaling pathway - Homo sapiens (human); hsa04151 PI3K-Akt signaling pathway - Homo sapiens (human); hsa04810 Regulation of actin cytoskeleton - Homo sapiens (human); hsa05200 Pathways in cancer - Homo sapiens (human); hsa05218 Melanoma - Homo sapiens (human); hsa05224 Bre…
O15534	Period circadian protein homolog 1 OS=Homo sapiens OX=9606 GN=PER1 PE=1 SV=2	1.262	Up	8.1536e-05	PER1	136.21	1.0372	0.8	1	1	1	0.874	0.899	0.875	1.108	1.096	1.137	nucleus	GO:0032872 regulation of stress-activated MAPK cascade; GO:0097659 nucleic acid-templated transcription; GO:0010608 posttranscriptional regulation of gene expression; GO:0009891 positive regulation of biosynthetic process; GO:0046683 response to organophosphorus; GO:0031347 regulation of defense response; GO:0044237 cellular metabolic process; GO:0009605 response to external stimulus; GO:0008152 …	GO:0043229 intracellular organelle; GO:0044446 intracellular organelle part; GO:0005737 cytoplasm; GO:0031981 nuclear lumen; GO:0044424 intracellular part; GO:0005829 cytosol; GO:0005623 cell; GO:0044422 organelle part; GO:0043226 organelle; GO:0043231 intracellular membrane-bounded organelle; GO:0031974 membrane-enclosed lumen; GO:0005654 nucleoplasm; GO:0005634 nucleus; GO:0070013 intracellular…	GO:0003677 DNA binding; GO:0031490 chromatin DNA binding; GO:0031625 ubiquitin protein ligase binding; GO:0000976 transcription regulatory region sequence-specific DNA binding; GO:0003690 double-stranded DNA binding; GO:1990837 sequence-specific double-stranded DNA binding; GO:0001012 RNA polymerase II regulatory region DNA binding; GO:0005515 protein binding; GO:0003682 chromatin binding; GO:001…	K21944	PER1; period circadian protein 1	hsa04710 Circadian rhythm - Homo sapiens (human); hsa04713 Circadian entrainment - Homo sapiens (human); hsa05168 Herpes simplex infection - Homo sapiens (human);	IPR013655; IPR000014; IPR022728;	PAS fold-3; PAS domain; Period circadian-like, C-terminal;
O43293	Death-associated protein kinase 3 OS=Homo sapiens OX=9606 GN=DAPK3 PE=1 SV=1	0.821	Down	0.031115	DAPK3	52.535	5.1236	8.4	3	3	3	1.144	1.039	1.118	0.978	0.814	0.918	cytoplasm	GO:0044700 single organism signaling; GO:0065008 regulation of biological quality; GO:0010941 regulation of cell death; GO:0030335 positive regulation of cell migration; GO:0097659 nucleic acid-templated transcription; GO:0010608 posttranscriptional regulation of gene expression; GO:0010564 regulation of cell cycle process; GO:0071345 cellular response to cytokine stimulus; GO:0044237 cellular me…	GO:0016020 membrane; GO:0098857 membrane microdomain; GO:0005737 cytoplasm; GO:0099512 supramolecular fiber; GO:0044424 intracellular part; GO:0099080 supramolecular complex; GO:0016604 nuclear body; GO:0005623 cell; GO:0044422 organelle part; GO:0043228 non-membrane-bounded organelle; GO:0005856 cytoskeleton; GO:0031974 membrane-enclosed lumen; GO:0005654 nucleoplasm; GO:0016605 PML body; GO:007…	GO:0008140 cAMP response element binding protein binding; GO:1901265 nucleoside phosphate binding; GO:0016773 phosphotransferase activity, alcohol group as acceptor; GO:0046983 protein dimerization activity; GO:0005515 protein binding; GO:0004672 protein kinase activity; GO:1901363 heterocyclic compound binding; GO:0097159 organic cyclic compound binding; GO:0016301 kinase activity; GO:0042802 id…	K08803	DAPK; death-associated protein kinase [EC:2.7.11.1]	hsa04140 Autophagy - animal - Homo sapiens (human); hsa05200 Pathways in cancer - Homo sapiens (human); hsa05219 Bladder cancer - Homo sapiens (human);	IPR000719; IPR011009;	Protein kinase domain; Protein kinase-like domain;
O43653	Prostate stem cell antigen OS=Homo sapiens OX=9606 GN=PSCA PE=1 SV=1	0.681	Down	0.00024141	PSCA	12.912	21.857	22.8	3	9	3	1.173	1.198	1.203	0.768	0.852	0.814	extracellular	GO:0043687 post-translational protein modification; GO:0006501 C-terminal protein lipidation; GO:0044267 cellular protein metabolic process; GO:0009058 biosynthetic process; GO:0018410 C-terminal protein amino acid modification; GO:0044238 primary metabolic process; GO:1901576 organic substance biosynthetic process; GO:0044237 cellular metabolic process; GO:0044249 cellular biosynthetic process; …	GO:0016020 membrane; GO:0044421 extracellular region part; GO:0071944 cell periphery; GO:0031225 anchored component of membrane; GO:0031982 vesicle; GO:0031224 intrinsic component of membrane; GO:0005623 cell; GO:0005576 extracellular region; GO:0005886 plasma membrane; GO:0043226 organelle; GO:0070062 extracellular exosome; GO:0044425 membrane part; GO:0044464 cell part; GO:1903561 extracellular…					IPR016054;	Ly-6 antigen/uPA receptor-like;
O43924	"Retinal rod rhodopsin-sensitive cGMP 3',5'-cyclic phosphodiesterase subunit delta OS=Homo sapiens OX=9606 GN=PDE6D PE=1 SV=1"	2.304	Up	0.045157	PDE6D	17.42	22.27	20.7	2	2	2	0.414	0.927	0.459	1.475	0.97	1.703	cytoplasm	GO:0007600 sensory perception; GO:0003008 system process; GO:0007601 visual perception; GO:0048519 negative regulation of biological process; GO:0050953 sensory perception of light stimulus; GO:0043086 negative regulation of catalytic activity; GO:0050896 response to stimulus; GO:0032501 multicellular organismal process; GO:0051346 negative regulation of hydrolase activity; GO:0050877 neurologica…	GO:0097708 intracellular vesicle; GO:0043229 intracellular organelle; GO:0005929 cilium; GO:0016020 membrane; GO:0042995 cell projection; GO:0031090 organelle membrane; GO:0031410 cytoplasmic vesicle; GO:0043232 intracellular non-membrane-bounded organelle; GO:0044446 intracellular organelle part; GO:0005737 cytoplasm; GO:0031982 vesicle; GO:0044433 cytoplasmic vesicle part; GO:0012506 vesicle me…	GO:0031267 small GTPase binding; GO:0004114 3',5'-cyclic-nucleotide phosphodiesterase activity; GO:0004112 cyclic-nucleotide phosphodiesterase activity; GO:0060589 nucleoside-triphosphatase regulator activity; GO:0030695 GTPase regulator activity; GO:0016787 hydrolase activity; GO:0005515 protein binding; GO:0005095 GTPase inhibitor activity; GO:0098772 molecular function regulator; GO:0004857 en…	K13758	PDE6D; retinal rod rhodopsin-sensitive cGMP 3',5'-cyclic phosphodiesterase subunit delta	hsa00230 Purine metabolism - Homo sapiens (human);	IPR008015; IPR014756;	GMP phosphodiesterase, delta subunit; Immunoglobulin E-set;
O60663	LIM homeobox transcription factor 1-beta OS=Homo sapiens OX=9606 GN=LMX1B PE=1 SV=3	0.661	Down	8.3793e-05	LMX1B	44.916	-2	3	1	2	1	1.233	1.2	1.256	0.821	0.838	0.778	nucleus	GO:0097659 nucleic acid-templated transcription; GO:0043009 chordate embryonic development; GO:0048869 cellular developmental process; GO:0009891 positive regulation of biosynthetic process; GO:0022008 neurogenesis; GO:0044699 single-organism process; GO:0009058 biosynthetic process; GO:0044237 cellular metabolic process; GO:0009953 dorsal/ventral pattern formation; GO:2001141 regulation of RNA b…	GO:0043226 organelle; GO:0043231 intracellular membrane-bounded organelle; GO:0043229 intracellular organelle; GO:0005634 nucleus; GO:0044464 cell part; GO:0005622 intracellular; GO:0044424 intracellular part; GO:0043227 membrane-bounded organelle; GO:0005623 cell;	GO:0003677 DNA binding; GO:0000976 transcription regulatory region sequence-specific DNA binding; GO:0003690 double-stranded DNA binding; GO:1990837 sequence-specific double-stranded DNA binding; GO:0001012 RNA polymerase II regulatory region DNA binding; GO:0043167 ion binding; GO:0005515 protein binding; GO:0008270 zinc ion binding; GO:0043565 sequence-specific DNA binding; GO:0003700 transcrip…	K09371	LMX1; LIM homeobox transcription factor 1		IPR001781; IPR001356; IPR009057;	Zinc finger, LIM-type; Homeobox domain; Homeobox domain-like;
O75781	Paralemmin-1 OS=Homo sapiens OX=9606 GN=PALM PE=1 SV=2	0.822	Down	0.00073503	PALM	42.075	5.638	12.9	5	5	5	1.115	1.048	1.08	0.885	0.907	0.874	nucleus	GO:0021700 developmental maturation; GO:0065008 regulation of biological quality; GO:0030815 negative regulation of cAMP metabolic process; GO:0060491 regulation of cell projection assembly; GO:0045980 negative regulation of nucleotide metabolic process; GO:0090002 establishment of protein localization to plasma membrane; GO:0015031 protein transport; GO:0008360 regulation of cell shape; GO:00081…	GO:0016323 basolateral plasma membrane; GO:0016020 membrane; GO:0030425 dendrite; GO:0031410 cytoplasmic vesicle; GO:0071944 cell periphery; GO:0005737 cytoplasm; GO:0031982 vesicle; GO:0031224 intrinsic component of membrane; GO:0044424 intracellular part; GO:0005887 integral component of plasma membrane; GO:0098858 actin-based cell projection; GO:0005623 cell; GO:0032279 asymmetric synapse; GO:…	GO:0031750 D3 dopamine receptor binding; GO:0005515 protein binding; GO:0001664 G-protein coupled receptor binding; GO:0005102 receptor binding; GO:0005488 binding; GO:0050780 dopamine receptor binding;	K16519	AKAP2; A-kinase anchor protein 2
O75928	E3 SUMO-protein ligase PIAS2 OS=Homo sapiens OX=9606 GN=PIAS2 PE=1 SV=3	0.824	Down	0.044683	PIAS2	68.24	1.1688	2.4	1	2	1	1.078	1.223	0.995	0.9	0.864	0.951	nucleus	GO:0044700 single organism signaling; GO:0009968 negative regulation of signal transduction; GO:0043433 negative regulation of sequence-specific DNA binding transcription factor activity; GO:0097659 nucleic acid-templated transcription; GO:0023051 regulation of signaling; GO:0009891 positive regulation of biosynthetic process; GO:0044699 single-organism process; GO:0009058 biosynthetic process; G…	GO:0043229 intracellular organelle; GO:0044446 intracellular organelle part; GO:0031981 nuclear lumen; GO:0044424 intracellular part; GO:0016604 nuclear body; GO:0005623 cell; GO:0044422 organelle part; GO:0031974 membrane-enclosed lumen; GO:0043226 organelle; GO:0043231 intracellular membrane-bounded organelle; GO:0016605 PML body; GO:0005634 nucleus; GO:0005654 nucleoplasm; GO:0070013 intracell…	GO:0061665 SUMO ligase activity; GO:0031625 ubiquitin protein ligase binding; GO:0005102 receptor binding; GO:0016874 ligase activity; GO:0050681 androgen receptor binding; GO:0005515 protein binding; GO:0051427 hormone receptor binding; GO:1901363 heterocyclic compound binding; GO:0097159 organic cyclic compound binding; GO:0003824 catalytic activity; GO:0005488 binding; GO:0000989 transcription…	K16063	PIAS2; E3 SUMO-protein ligase PIAS2	hsa04120 Ubiquitin mediated proteolysis - Homo sapiens (human); hsa04630 JAK-STAT signaling pathway - Homo sapiens (human);	IPR004181; IPR003034; IPR023321; IPR013083;	Zinc finger, MIZ-type; SAP domain; PINIT domain; Zinc finger, RING/FYVE/PHD-type;
O76070	Gamma-synuclein OS=Homo sapiens OX=9606 GN=SNCG PE=1 SV=2	0.796	Down	0.003741	SNCG	13.331	94.519	81.9	11	29	11	1.13	1.128	1.083	0.889	0.884	0.887	cytoplasm	GO:0044700 single organism signaling; GO:0050794 regulation of cellular process; GO:0001505 regulation of neurotransmitter levels; GO:0016043 cellular component organization; GO:0044707 single-multicellular organism process; GO:0065008 regulation of biological quality; GO:0008344 adult locomotory behavior; GO:0014059 regulation of dopamine secretion; GO:0023051 regulation of signaling; GO:0051046…	GO:0044421 extracellular region part; GO:0005737 cytoplasm; GO:0031982 vesicle; GO:0043025 neuronal cell body; GO:0044424 intracellular part; GO:0005623 cell; GO:0044422 organelle part; GO:0043228 non-membrane-bounded organelle; GO:0005856 cytoskeleton; GO:0070062 extracellular exosome; GO:0005815 microtubule organizing center; GO:0015630 microtubule cytoskeleton; GO:0005622 intracellular; GO:004…	GO:0005515 protein binding; GO:0005488 binding;
O94851	[F-actin]-monooxygenase MICAL2 OS=Homo sapiens OX=9606 GN=MICAL2 PE=1 SV=1	1.275	Up	0.0175578	MICAL2	126.69	3.2342	2.6	2	3	1	0.931	0.825	0.878	1.173	1.178	1.008	nucleus	GO:0003143 embryonic heart tube morphogenesis; GO:0009891 positive regulation of biosynthetic process; GO:0044699 single-organism process; GO:0044237 cellular metabolic process; GO:0043241 protein complex disassembly; GO:2001141 regulation of RNA biosynthetic process; GO:0048729 tissue morphogenesis; GO:0030036 actin cytoskeleton organization; GO:0008152 metabolic process; GO:0007507 heart develo…	GO:0043226 organelle; GO:0043231 intracellular membrane-bounded organelle; GO:0043229 intracellular organelle; GO:0005634 nucleus; GO:0044464 cell part; GO:0005622 intracellular; GO:0044424 intracellular part; GO:0043227 membrane-bounded organelle; GO:0005623 cell;	GO:0016709 oxidoreductase activity, acting on paired donors, with incorporation or reduction of molecular oxygen, NAD(P)H as one donor, and incorporation of one atom of oxygen; GO:1901265 nucleoside phosphate binding; GO:0050660 flavin adenine dinucleotide binding; GO:0043167 ion binding; GO:0016705 oxidoreductase activity, acting on paired donors, with incorporation or reduction of molecular oxy…	K19947	MICAL; F-actin monooxygenase [EC:1.14.13.225]		IPR001781; IPR002938; IPR001715; IPR023753;	Zinc finger, LIM-type; FAD-binding domain; Calponin homology domain; FAD/NAD(P)-binding domain;
O94885	SAM and SH3 domain-containing protein 1 OS=Homo sapiens OX=9606 GN=SASH1 PE=1 SV=3	0.414	Down	4.4626e-07	SASH1	136.65	2.2334	0.8	1	2	1	1.418	1.446	1.416	0.601	0.599	0.572	nucleus	GO:0046330 positive regulation of JNK cascade; GO:0032872 regulation of stress-activated MAPK cascade; GO:0030335 positive regulation of cell migration; GO:0032270 positive regulation of cellular protein metabolic process; GO:0040017 positive regulation of locomotion; GO:0023051 regulation of signaling; GO:1902533 positive regulation of intracellular signal transduction; GO:0043506 regulation of …	GO:0032991 macromolecular complex; GO:0043234 protein complex;	GO:0032947 protein complex scaffold; GO:0031435 mitogen-activated protein kinase kinase kinase binding; GO:0005488 binding; GO:0019901 protein kinase binding; GO:0008022 protein C-terminus binding; GO:0005515 protein binding; GO:0019900 kinase binding; GO:0005198 structural molecule activity; GO:0019899 enzyme binding;				IPR011511; IPR001452; IPR013761; IPR001660;	Variant SH3 domain; SH3 domain; Sterile alpha motif/pointed domain; Sterile alpha motif domain;
O95208	Epsin-2 OS=Homo sapiens OX=9606 GN=EPN2 PE=1 SV=3	0.718	Down	0.043418	EPN2	68.481	6.1602	4.5	2	2	2	1.295	0.928	1.243	0.84	0.872	0.778	nucleus	GO:0006810 transport; GO:0016043 cellular component organization; GO:0016192 vesicle-mediated transport; GO:0061024 membrane organization; GO:0051179 localization; GO:0006897 endocytosis; GO:0009987 cellular process; GO:0051234 establishment of localization; GO:0071840 cellular component organization or biogenesis;	GO:0016020 membrane; GO:0031090 organelle membrane; GO:0045334 clathrin-coated endocytic vesicle; GO:0031410 cytoplasmic vesicle; GO:0098796 membrane protein complex; GO:0005737 cytoplasm; GO:0031982 vesicle; GO:0044433 cytoplasmic vesicle part; GO:0030669 clathrin-coated endocytic vesicle membrane; GO:0032991 macromolecular complex; GO:0044424 intracellular part; GO:0030120 vesicle coat; GO:0005…	GO:0008289 lipid binding; GO:0050839 cell adhesion molecule binding; GO:0005515 protein binding; GO:0005488 binding; GO:0045296 cadherin binding;	K12471	EPN; epsin	hsa04144 Endocytosis - Homo sapiens (human);	IPR013809; IPR008942;	ENTH domain; ENTH/VHS;
O95786	Probable ATP-dependent RNA helicase DDX58 OS=Homo sapiens OX=9606 GN=DDX58 PE=1 SV=2	0.807	Down	0.000120077	DDX58	106.6	35.687	13.4	12	14	12	1.138	1.133	1.099	0.913	0.889	0.916	cytoplasm	GO:0044700 single organism signaling; GO:0032481 positive regulation of type I interferon production; GO:1903533 regulation of protein targeting; GO:0032647 regulation of interferon-alpha production; GO:0009891 positive regulation of biosynthetic process; GO:0098542 defense response to other organism; GO:0031347 regulation of defense response; GO:0044237 cellular metabolic process; GO:0009607 res…	GO:0016020 membrane; GO:0071944 cell periphery; GO:0030054 cell junction; GO:0032587 ruffle membrane; GO:0005737 cytoplasm; GO:0044424 intracellular part; GO:0005911 cell-cell junction; GO:0005623 cell; GO:0043228 non-membrane-bounded organelle; GO:0005856 cytoskeleton; GO:0070160 occluding junction; GO:0098590 plasma membrane region; GO:0031256 leading edge membrane; GO:0005622 intracellular; GO…	GO:1901265 nucleoside phosphate binding; GO:0031625 ubiquitin protein ligase binding; GO:0003690 double-stranded DNA binding; GO:0016817 hydrolase activity, acting on acid anhydrides; GO:0016787 hydrolase activity; GO:0005515 protein binding; GO:1901363 heterocyclic compound binding; GO:0097159 organic cyclic compound binding; GO:0016462 pyrophosphatase activity; GO:0042802 identical protein bind…	K12646	DDX58, RIG-I; ATP-dependent RNA helicase DDX58 [EC:3.6.3.14]	hsa04064 NF-kappa B signaling pathway - Homo sapiens (human); hsa04622 RIG-I-like receptor signaling pathway - Homo sapiens (human); hsa04623 Cytosolic DNA-sensing pathway - Homo sapiens (human); hsa05160 Hepatitis C - Homo sapiens (human); hsa05161 Hepatitis B - Homo sapiens (human); hsa05162 Measles - Homo sapiens (human); hsa05164 Influenza A - Homo sapiens (human); hsa05168 Herpes simplex inf…	IPR031964; IPR011545; IPR021673; IPR014001; IPR027417; IPR011029; IPR001650;	Caspase recruitment domain; DEAD/DEAH box helicase domain; C-terminal domain of RIG-I; Helicase superfamily 1/2, ATP-binding domain; P-loop containing nucleoside triphosphate hydrolase; Death-like domain; Helicase, C-terminal;
O96005	Cleft lip and palate transmembrane protein 1 OS=Homo sapiens OX=9606 GN=CLPTM1 PE=1 SV=1	0.827	Down	0.0080199	CLPTM1	76.096	98.214	20.8	10	15	10	1.126	1.123	1.087	0.917	0.861	0.98	plasma membrane	GO:0050794 regulation of cellular process; GO:0050863 regulation of T cell activation; GO:0044707 single-multicellular organism process; GO:0002694 regulation of leukocyte activation; GO:0045580 regulation of T cell differentiation; GO:0048869 cellular developmental process; GO:0033081 regulation of T cell differentiation in thymus; GO:0044699 single-organism process; GO:0051249 regulation of lym…	GO:0016020 membrane; GO:0031226 intrinsic component of plasma membrane; GO:0009897 external side of plasma membrane; GO:0044459 plasma membrane part; GO:0044425 membrane part; GO:0044464 cell part; GO:0071944 cell periphery; GO:0031224 intrinsic component of membrane; GO:0009986 cell surface; GO:0005887 integral component of plasma membrane; GO:0005623 cell; GO:0016021 integral component of membr…	GO:0005515 protein binding; GO:0005488 binding;
P03886	NADH-ubiquinone oxidoreductase chain 1 OS=Homo sapiens OX=9606 GN=MT-ND1 PE=1 SV=1	1.683	Up	0.0105352	MT-ND1	35.66	2.1417	6	1	1	1	0.735		0.74	1.308		1.175	plasma membrane	GO:0044085 cellular component biogenesis; GO:0009116 nucleoside metabolic process; GO:0042278 purine nucleoside metabolic process; GO:0009167 purine ribonucleoside monophosphate metabolic process; GO:0033194 response to hydroperoxide; GO:0009117 nucleotide metabolic process; GO:0044699 single-organism process; GO:0044237 cellular metabolic process; GO:0006796 phosphate-containing compound metabol…	GO:0016020 membrane; GO:0030425 dendrite; GO:0098800 inner mitochondrial membrane protein complex; GO:0031090 organelle membrane; GO:0098796 membrane protein complex; GO:0005737 cytoplasm; GO:0043025 neuronal cell body; GO:0031224 intrinsic component of membrane; GO:0045271 respiratory chain complex I; GO:0032991 macromolecular complex; GO:0044424 intracellular part; GO:0098798 mitochondrial prot…	GO:0016651 oxidoreductase activity, acting on NAD(P)H; GO:0003954 NADH dehydrogenase activity; GO:0003824 catalytic activity; GO:0005488 binding; GO:0050136 NADH dehydrogenase (quinone) activity; GO:0005515 protein binding; GO:0016655 oxidoreductase activity, acting on NAD(P)H, quinone or similar compound as acceptor; GO:0008137 NADH dehydrogenase (ubiquinone) activity; GO:0016491 oxidoreductase …	K03878	ND1; NADH-ubiquinone oxidoreductase chain 1 [EC:1.6.5.3]	hsa00190 Oxidative phosphorylation - Homo sapiens (human); hsa01100 Metabolic pathways - Homo sapiens (human); hsa04714 Thermogenesis - Homo sapiens (human); hsa04723 Retrograde endocannabinoid signaling - Homo sapiens (human); hsa05012 Parkinson disease - Homo sapiens (human);
P04179	"Superoxide dismutase [Mn], mitochondrial OS=Homo sapiens OX=9606 GN=SOD2 PE=1 SV=3"	1.601	Up	0.00107797	SOD2	24.75	84.209	41	8	21	8	0.746	0.8	0.753	1.227	1.119	1.335	mitochondria	GO:0044085 cellular component biogenesis; GO:0044700 single organism signaling; GO:0006801 superoxide metabolic process; GO:0010941 regulation of cell death; GO:0065008 regulation of biological quality; GO:0043523 regulation of neuron apoptotic process; GO:0044237 cellular metabolic process; GO:0050877 neurological system process; GO:0008285 negative regulation of cell proliferation; GO:0019430 r…	GO:0005759 mitochondrial matrix; GO:0043229 intracellular organelle; GO:0044421 extracellular region part; GO:0044429 mitochondrial part; GO:0031982 vesicle; GO:0005737 cytoplasm; GO:0044446 intracellular organelle part; GO:0044424 intracellular part; GO:0005623 cell; GO:0005576 extracellular region; GO:0005739 mitochondrion; GO:0044422 organelle part; GO:0070062 extracellular exosome; GO:0031974…	GO:0004784 superoxide dismutase activity; GO:0042802 identical protein binding; GO:0046914 transition metal ion binding; GO:0003824 catalytic activity; GO:0016721 oxidoreductase activity, acting on superoxide radicals as acceptor; GO:0005488 binding; GO:0043167 ion binding; GO:0016209 antioxidant activity; GO:0046872 metal ion binding; GO:0043169 cation binding; GO:0005515 protein binding; GO:003…	K04564	SOD2; superoxide dismutase, Fe-Mn family [EC:1.15.1.1]	hsa04068 FoxO signaling pathway - Homo sapiens (human); hsa04146 Peroxisome - Homo sapiens (human); hsa04211 Longevity regulating pathway - Homo sapiens (human); hsa04213 Longevity regulating pathway - multiple species - Homo sapiens (human); hsa05016 Huntington disease - Homo sapiens (human);	IPR019831; IPR019832;	Manganese/iron superoxide dismutase, N-terminal; Manganese/iron superoxide dismutase, C-terminal;
P05120	Plasminogen activator inhibitor 2 OS=Homo sapiens OX=9606 GN=SERPINB2 PE=1 SV=2	1.441	Up	0.0031635	SERPINB2	46.596	33.925	21.9	8	15	8	0.88	0.771	0.758	1.225	1.156	1.091	extracellular	GO:0050794 regulation of cellular process; GO:0010941 regulation of cell death; GO:0010951 negative regulation of endopeptidase activity; GO:0065008 regulation of biological quality; GO:0043069 negative regulation of programmed cell death; GO:0060255 regulation of macromolecule metabolic process; GO:0043067 regulation of programmed cell death; GO:0030193 regulation of blood coagulation; GO:005124…	GO:0016020 membrane; GO:0005615 extracellular space; GO:0044421 extracellular region part; GO:0071944 cell periphery; GO:0044464 cell part; GO:0005622 intracellular; GO:0005737 cytoplasm; GO:0044424 intracellular part; GO:0005623 cell; GO:0005576 extracellular region; GO:0005886 plasma membrane;	GO:0004867 serine-type endopeptidase inhibitor activity; GO:0030234 enzyme regulator activity; GO:0030414 peptidase inhibitor activity; GO:0061134 peptidase regulator activity; GO:0061135 endopeptidase regulator activity; GO:0098772 molecular function regulator; GO:0004857 enzyme inhibitor activity; GO:0004866 endopeptidase inhibitor activity;	K19821	SERPINB2, PAI2; plasminogen activator inhibitor 2	hsa04610 Complement and coagulation cascades - Homo sapiens (human);	IPR023796;	Serpin domain;
P05187	"Alkaline phosphatase, placental type OS=Homo sapiens OX=9606 GN=ALPP PE=1 SV=2"	1.236	Up	0.035185	ALPP	57.953	126.64	39.6	18	33	3	0.998	0.829	0.829	1.044	1.083	1.157	endoplasmic reticulum	GO:0008152 metabolic process; GO:0016311 dephosphorylation; GO:0044237 cellular metabolic process; GO:0006793 phosphorus metabolic process; GO:0009987 cellular process; GO:0006796 phosphate-containing compound metabolic process;	GO:0016020 membrane; GO:0071944 cell periphery; GO:0044464 cell part; GO:0044425 membrane part; GO:0031225 anchored component of membrane; GO:0031224 intrinsic component of membrane; GO:0009986 cell surface; GO:0005623 cell; GO:0016021 integral component of membrane; GO:0005886 plasma membrane;	GO:0000287 magnesium ion binding; GO:0046914 transition metal ion binding; GO:0042578 phosphoric ester hydrolase activity; GO:0003824 catalytic activity; GO:0016791 phosphatase activity; GO:0005488 binding; GO:0004035 alkaline phosphatase activity; GO:0016788 hydrolase activity, acting on ester bonds; GO:0043167 ion binding; GO:0046872 metal ion binding; GO:0043169 cation binding; GO:0005515 prot…	K01077	E3.1.3.1, phoA, phoB; alkaline phosphatase [EC:3.1.3.1]	hsa00730 Thiamine metabolism - Homo sapiens (human); hsa00790 Folate biosynthesis - Homo sapiens (human); hsa01100 Metabolic pathways - Homo sapiens (human);	IPR017849; IPR017850;	Alkaline phosphatase-like, alpha/beta/alpha; Alkaline-phosphatase-like, core domain;
P08069	Insulin-like growth factor 1 receptor OS=Homo sapiens OX=9606 GN=IGF1R PE=1 SV=1	1.331	Up	0.043962	IGF1R	154.79	3.8666	1.5	2	2	2	0.729	0.917	0.923	1.154	1.013	1.253	extracellular	GO:0044085 cellular component biogenesis; GO:0044700 single organism signaling; GO:0032872 regulation of stress-activated MAPK cascade; GO:0010941 regulation of cell death; GO:0030335 positive regulation of cell migration; GO:0007166 cell surface receptor signaling pathway; GO:0009891 positive regulation of biosynthetic process; GO:0018212 peptidyl-tyrosine modification; GO:0044237 cellular metab…	GO:0043229 intracellular organelle; GO:0016020 membrane; GO:0031226 intrinsic component of plasma membrane; GO:0071944 cell periphery; GO:0098796 membrane protein complex; GO:0098797 plasma membrane protein complex; GO:0043235 receptor complex; GO:0031224 intrinsic component of membrane; GO:0035867 alphav-beta3 integrin-IGF-1-IGF1R complex; GO:0032991 macromolecular complex; GO:0044424 intracellu…	GO:0031994 insulin-like growth factor I binding; GO:1901265 nucleoside phosphate binding; GO:0016773 phosphotransferase activity, alcohol group as acceptor; GO:0042562 hormone binding; GO:0005102 receptor binding; GO:0019838 growth factor binding; GO:0004713 protein tyrosine kinase activity; GO:0005515 protein binding; GO:0004672 protein kinase activity; GO:0004888 transmembrane signaling recepto…	K05087	IGF1R, CD221; insulin-like growth factor 1 receptor [EC:2.7.10.1]	hsa01521 EGFR tyrosine kinase inhibitor resistance - Homo sapiens (human); hsa01522 Endocrine resistance - Homo sapiens (human); hsa04010 MAPK signaling pathway - Homo sapiens (human); hsa04014 Ras signaling pathway - Homo sapiens (human); hsa04015 Rap1 signaling pathway - Homo sapiens (human); hsa04066 HIF-1 signaling pathway - Homo sapiens (human); hsa04068 FoxO signaling pathway - Homo sapiens…	IPR000494; IPR032675; IPR001245; IPR003961; IPR009030; IPR011009; IPR000719; IPR013783; IPR006211; IPR020635;	Receptor L-domain; Leucine-rich repeat domain, L domain-like; Serine-threonine/tyrosine-protein kinase catalytic domain; Fibronectin type III; Growth factor receptor cysteine-rich domain; Protein kinase-like domain; Protein kinase domain; Immunoglobulin-like fold; Furin-like cysteine-rich domain; Tyrosine-protein kinase, catalytic domain;
P08174	Complement decay-accelerating factor OS=Homo sapiens OX=9606 GN=CD55 PE=1 SV=4	1.204	Up	5.8974e-05	CD55	41.4	129.42	43.8	17	42	17	0.912	0.889	0.902	1.097	1.07	1.088	extracellular	GO:0044409 entry into host; GO:0002694 regulation of leukocyte activation; GO:0065008 regulation of biological quality; GO:0016064 immunoglobulin mediated immune response; GO:0032944 regulation of mononuclear cell proliferation; GO:0045321 leukocyte activation; GO:0002698 negative regulation of immune effector process; GO:1903318 negative regulation of protein maturation; GO:0045916 negative regu…	GO:0016020 membrane; GO:0044421 extracellular region part; GO:0031410 cytoplasmic vesicle; GO:0031090 organelle membrane; GO:0098857 membrane microdomain; GO:0071944 cell periphery; GO:0031982 vesicle; GO:0005737 cytoplasm; GO:0044433 cytoplasmic vesicle part; GO:0031224 intrinsic component of membrane; GO:0044424 intracellular part; GO:0005887 integral component of plasma membrane; GO:0005623 ce…	GO:0008289 lipid binding; GO:0060089 molecular transducer activity; GO:0005515 protein binding; GO:0004872 receptor activity; GO:0001618 virus receptor activity; GO:0005488 binding;	K04006	DAF, CD55; decay accelerating factor	hsa04610 Complement and coagulation cascades - Homo sapiens (human); hsa04640 Hematopoietic cell lineage - Homo sapiens (human); hsa05416 Viral myocarditis - Homo sapiens (human);	IPR000436;	Sushi/SCR/CCP domain;
P09327	Villin-1 OS=Homo sapiens OX=9606 GN=VIL1 PE=1 SV=4	0.678	Down	0.00079877	VIL1	92.694	35.209	14.5	10	15	10	1.117	1.22	1.266	0.791	0.847	0.804	mitochondria	GO:0044085 cellular component biogenesis; GO:0044700 single organism signaling; GO:0030335 positive regulation of cell migration; GO:0065008 regulation of biological quality; GO:0010941 regulation of cell death; GO:0007586 digestion; GO:0007166 cell surface receptor signaling pathway; GO:0043243 positive regulation of protein complex disassembly; GO:0030832 regulation of actin filament length; GO…	GO:0016020 membrane; GO:0044421 extracellular region part; GO:0098862 cluster of actin-based cell projections; GO:0005903 brush border; GO:0071944 cell periphery; GO:0031982 vesicle; GO:0005737 cytoplasm; GO:0044424 intracellular part; GO:0098858 actin-based cell projection; GO:0005623 cell; GO:0044422 organelle part; GO:0032432 actin filament bundle; GO:0043228 non-membrane-bounded organelle; GO…	GO:0051015 actin filament binding; GO:0046983 protein dimerization activity; GO:0061134 peptidase regulator activity; GO:0043028 cysteine-type endopeptidase regulator activity involved in apoptotic process; GO:0005515 protein binding; GO:0004857 enzyme inhibitor activity; GO:0098772 molecular function regulator; GO:0004869 cysteine-type endopeptidase inhibitor activity; GO:1902936 phosphatidylino…	K05761	VIL1; villin 1		IPR003128; IPR029006; IPR007123;	Villin headpiece; ADF-H/Gelsolin-like domain; Gelsolin-like domain;
P09913	Interferon-induced protein with tetratricopeptide repeats 2 OS=Homo sapiens OX=9606 GN=IFIT2 PE=1 SV=1	0.681	Down	0.00056289	IFIT2	54.632	60.833	24.4	10	15	10	1.136	1.27	1.184	0.783	0.822	0.839	cytoplasm	GO:0044700 single organism signaling; GO:0010941 regulation of cell death; GO:0007166 cell surface receptor signaling pathway; GO:0098542 defense response to other organism; GO:0044699 single-organism process; GO:0032091 negative regulation of protein binding; GO:0044764 multi-organism cellular process; GO:0071345 cellular response to cytokine stimulus; GO:0009607 response to biotic stimulus; GO:…	GO:0043226 organelle; GO:0043231 intracellular membrane-bounded organelle; GO:0043229 intracellular organelle; GO:0005783 endoplasmic reticulum; GO:0044464 cell part; GO:0005622 intracellular; GO:0005737 cytoplasm; GO:0012505 endomembrane system; GO:0044424 intracellular part; GO:0005829 cytosol; GO:0043227 membrane-bounded organelle; GO:0005623 cell; GO:0044444 cytoplasmic part;	GO:0097159 organic cyclic compound binding; GO:1901363 heterocyclic compound binding; GO:0003723 RNA binding; GO:0005515 protein binding; GO:0005488 binding; GO:0003676 nucleic acid binding;				IPR011990; IPR013026;	Tetratricopeptide-like helical domain; Tetratricopeptide repeat-containing domain;
P09914	Interferon-induced protein with tetratricopeptide repeats 1 OS=Homo sapiens OX=9606 GN=IFIT1 PE=1 SV=2	0.641	Down	0.000123852	IFIT1	55.36	92.96	34.9	14	21	14	1.218	1.204	1.246	0.779	0.747	0.825	cytoplasm	GO:0044700 single organism signaling; GO:0065008 regulation of biological quality; GO:0007166 cell surface receptor signaling pathway; GO:0098542 defense response to other organism; GO:0002698 negative regulation of immune effector process; GO:0044699 single-organism process; GO:1902581 multi-organism cellular localization; GO:0044764 multi-organism cellular process; GO:0032091 negative regulatio…	GO:0043657 host cell; GO:0044217 other organism part; GO:0044216 other organism cell; GO:0044464 cell part; GO:0005622 intracellular; GO:0005737 cytoplasm; GO:0044215 other organism; GO:0044424 intracellular part; GO:0005623 cell; GO:0005829 cytosol; GO:0018995 host; GO:0044444 cytoplasmic part;	GO:0097159 organic cyclic compound binding; GO:1901363 heterocyclic compound binding; GO:0003723 RNA binding; GO:0005515 protein binding; GO:0005488 binding; GO:0003676 nucleic acid binding;	K14217	IFIT1; interferon-induced protein with tetratricopeptide repeats 1	hsa05160 Hepatitis C - Homo sapiens (human); hsa05168 Herpes simplex infection - Homo sapiens (human);	IPR011990; IPR013026;	Tetratricopeptide-like helical domain; Tetratricopeptide repeat-containing domain;
P13535	Myosin-8 OS=Homo sapiens OX=9606 GN=MYH8 PE=1 SV=3	0.801	Down	0.0181377	MYH8	222.76	1.6222	1.3	3	5	2	1.153	1.026	1.173	0.878	0.963	0.844	cytoplasm	GO:0030048 actin filament-based movement; GO:0070252 actin-mediated cell contraction; GO:0003012 muscle system process; GO:0009116 nucleoside metabolic process; GO:0042278 purine nucleoside metabolic process; GO:0009167 purine ribonucleoside monophosphate metabolic process; GO:0009117 nucleotide metabolic process; GO:0044699 single-organism process; GO:0044237 cellular metabolic process; GO:00067…	GO:0043229 intracellular organelle; GO:0043232 intracellular non-membrane-bounded organelle; GO:0044430 cytoskeletal part; GO:0030016 myofibril; GO:0044446 intracellular organelle part; GO:0005737 cytoplasm; GO:0032991 macromolecular complex; GO:0005859 muscle myosin complex; GO:0099512 supramolecular fiber; GO:0044424 intracellular part; GO:0005829 cytosol; GO:0099080 supramolecular complex; GO:…	GO:0051015 actin filament binding; GO:0003774 motor activity; GO:1901265 nucleoside phosphate binding; GO:0016791 phosphatase activity; GO:0004722 protein serine/threonine phosphatase activity; GO:0017018 myosin phosphatase activity; GO:0016817 hydrolase activity, acting on acid anhydrides; GO:0016787 hydrolase activity; GO:0005515 protein binding; GO:0004721 phosphoprotein phosphatase activity; …	K10352	MYH; myosin heavy chain	hsa04530 Tight junction - Homo sapiens (human);	IPR002928; IPR004009; IPR027417; IPR001609; IPR027401;	Myosin tail; Myosin, N-terminal, SH3-like; P-loop containing nucleoside triphosphate hydrolase; Myosin head, motor domain; Myosin-like IQ motif-containing domain;
P13726	Tissue factor OS=Homo sapiens OX=9606 GN=F3 PE=1 SV=1	0.817	Down	0.0006963	F3	33.067	51.634	18	5	10	5	1.075	1.11	1.09	0.926	0.869	0.882	peroxisome	GO:0044700 single organism signaling; GO:0010941 regulation of cell death; GO:0007596 blood coagulation; GO:0065008 regulation of biological quality; GO:0030335 positive regulation of cell migration; GO:0032270 positive regulation of cellular protein metabolic process; GO:0051896 regulation of protein kinase B signaling; GO:0007166 cell surface receptor signaling pathway; GO:0007598 blood coagula…	GO:0016020 membrane; GO:0031226 intrinsic component of plasma membrane; GO:0005615 extracellular space; GO:0044421 extracellular region part; GO:0009897 external side of plasma membrane; GO:0071944 cell periphery; GO:0031982 vesicle; GO:0032991 macromolecular complex; GO:0031224 intrinsic component of membrane; GO:0005623 cell; GO:0005576 extracellular region; GO:0016021 integral component of mem…	GO:0038023 signaling receptor activity; GO:0004896 cytokine receptor activity; GO:0043167 ion binding; GO:0005515 protein binding; GO:0004888 transmembrane signaling receptor activity; GO:0004871 signal transducer activity; GO:0002020 protease binding; GO:0060089 molecular transducer activity; GO:0004872 receptor activity; GO:0005488 binding; GO:0005543 phospholipid binding; GO:0008289 lipid bind…	K03901	F3, CD142; coagulation factor III (tissue factor)	hsa04610 Complement and coagulation cascades - Homo sapiens (human); hsa04933 AGE-RAGE signaling pathway in diabetic complications - Homo sapiens (human);	IPR015373; IPR013783; IPR003961;	Interferon/interleukin receptor domain; Immunoglobulin-like fold; Fibronectin type III;
P13747	"HLA class I histocompatibility antigen, alpha chain E OS=Homo sapiens OX=9606 GN=HLA-E PE=1 SV=3"	1.249	Up	0.0167754	HLA-E	40.156	16.368	25.1	7	10	5	0.922	0.811	0.916	1.063	1.188	1.058	extracellular	GO:0044700 single organism signaling; GO:0002694 regulation of leukocyte activation; GO:0045321 leukocyte activation; GO:0032944 regulation of mononuclear cell proliferation; GO:0032680 regulation of tumor necrosis factor production; GO:0007166 cell surface receptor signaling pathway; GO:0002824 positive regulation of adaptive immune response based on somatic recombination of immune receptors bui…	GO:0016020 membrane; GO:0044421 extracellular region part; GO:0031090 organelle membrane; GO:0005737 cytoplasm; GO:0044433 cytoplasmic vesicle part; GO:0032991 macromolecular complex; GO:0005623 cell; GO:0044422 organelle part; GO:0005769 early endosome; GO:0070062 extracellular exosome; GO:0005622 intracellular; GO:0071556 integral component of lumenal side of endoplasmic reticulum membrane; GO:…	GO:0030881 beta-2-microglobulin binding; GO:0042277 peptide binding; GO:0005102 receptor binding; GO:0005488 binding; GO:0046703 natural killer cell lectin-like receptor binding; GO:0042287 MHC protein binding; GO:0005515 protein binding; GO:0033218 amide binding; GO:0042605 peptide antigen binding; GO:0042288 MHC class I protein binding; GO:0003823 antigen binding;	K06751	MHC1; major histocompatibility complex, class I	hsa04144 Endocytosis - Homo sapiens (human); hsa04145 Phagosome - Homo sapiens (human); hsa04218 Cellular senescence - Homo sapiens (human); hsa04514 Cell adhesion molecules (CAMs) - Homo sapiens (human); hsa04612 Antigen processing and presentation - Homo sapiens (human); hsa04650 Natural killer cell mediated cytotoxicity - Homo sapiens (human); hsa04940 Type I diabetes mellitus - Homo sapiens (…	IPR007110; IPR013783; IPR010579; IPR011161; IPR011162; IPR001039; IPR003597;	Immunoglobulin-like domain; Immunoglobulin-like fold; MHC class I, alpha chain, C-terminal; MHC class I-like antigen recognition-like; MHC classes I/II-like antigen recognition protein; MHC class I alpha chain, alpha1 alpha2 domains; Immunoglobulin C1-set;
P13796	Plastin-2 OS=Homo sapiens OX=9606 GN=LCP1 PE=1 SV=6	0.819	Down	0.0129234	LCP1	70.288	4.561	11.5	8	21	2	1.159	1.049	1.097	0.969	0.859	0.88	cytoplasm	GO:0044700 single organism signaling; GO:0044085 cellular component biogenesis; GO:0031100 animal organ regeneration; GO:0045321 leukocyte activation; GO:0051674 localization of cell; GO:0044699 single-organism process; GO:1902115 regulation of organelle assembly; GO:0051130 positive regulation of cellular component organization; GO:0042110 T cell activation; GO:0007165 signal transduction; GO:00…	GO:0016020 membrane; GO:0005615 extracellular space; GO:0044421 extracellular region part; GO:0071944 cell periphery; GO:0030054 cell junction; GO:0032587 ruffle membrane; GO:0031982 vesicle; GO:0005737 cytoplasm; GO:0032991 macromolecular complex; GO:0099512 supramolecular fiber; GO:0044424 intracellular part; GO:0099080 supramolecular complex; GO:0098858 actin-based cell projection; GO:0005623 …	GO:0051015 actin filament binding; GO:0042802 identical protein binding; GO:0008092 cytoskeletal protein binding; GO:0005488 binding; GO:0043167 ion binding; GO:0044877 macromolecular complex binding; GO:0003779 actin binding; GO:0046872 metal ion binding; GO:0043169 cation binding; GO:0005515 protein binding; GO:0005509 calcium ion binding; GO:0051020 GTPase binding; GO:0019899 enzyme binding; G…	K17276	LCP1, PLS2; plastin-2		IPR002048; IPR001715; IPR011992;	EF-hand domain; Calponin homology domain; EF-hand domain pair;
P15153	Ras-related C3 botulinum toxin substrate 2 OS=Homo sapiens OX=9606 GN=RAC2 PE=1 SV=1	0.638	Down	0.00026225	RAC2	21.429	16.428	36.5	7	14	2	1.198	1.251	1.189	0.755	0.741	0.826	cytoplasm	GO:0044085 cellular component biogenesis; GO:0060627 regulation of vesicle-mediated transport; GO:0044700 single organism signaling; GO:0002694 regulation of leukocyte activation; GO:0030335 positive regulation of cell migration; GO:0065008 regulation of biological quality; GO:0007596 blood coagulation; GO:0032944 regulation of mononuclear cell proliferation; GO:1903955 positive regulation of pro…	GO:0016020 membrane; GO:0044421 extracellular region part; GO:0031090 organelle membrane; GO:0031410 cytoplasmic vesicle; GO:0071944 cell periphery; GO:0030054 cell junction; GO:0031982 vesicle; GO:0005737 cytoplasm; GO:0044433 cytoplasmic vesicle part; GO:0044424 intracellular part; GO:0005623 cell; GO:0044422 organelle part; GO:0070062 extracellular exosome; GO:0005925 focal adhesion; GO:000562…	GO:1901265 nucleoside phosphate binding; GO:0016817 hydrolase activity, acting on acid anhydrides; GO:0016787 hydrolase activity; GO:0019207 kinase regulator activity; GO:0098772 molecular function regulator; GO:0097159 organic cyclic compound binding; GO:1901363 heterocyclic compound binding; GO:0016462 pyrophosphatase activity; GO:0003824 catalytic activity; GO:0032553 ribonucleotide binding; G…	K07860	RAC2; Ras-related C3 botulinum toxin substrate 2	hsa04010 MAPK signaling pathway - Homo sapiens (human); hsa04014 Ras signaling pathway - Homo sapiens (human); hsa04015 Rap1 signaling pathway - Homo sapiens (human); hsa04024 cAMP signaling pathway - Homo sapiens (human); hsa04062 Chemokine signaling pathway - Homo sapiens (human); hsa04071 Sphingolipid signaling pathway - Homo sapiens (human); hsa04310 Wnt signaling pathway - Homo sapiens (huma…	IPR005225; IPR027417;	Small GTP-binding protein domain; P-loop containing nucleoside triphosphate hydrolase;
P15408	Fos-related antigen 2 OS=Homo sapiens OX=9606 GN=FOSL2 PE=1 SV=1	0.792	Down	0.0134967	FOSL2	35.193	1.7546	3.7	1	2	1	1.178	1.068	1.112	0.833	0.972	0.853	nucleus	GO:0097659 nucleic acid-templated transcription; GO:0048869 cellular developmental process; GO:0009891 positive regulation of biosynthetic process; GO:0044699 single-organism process; GO:0009058 biosynthetic process; GO:0044237 cellular metabolic process; GO:0048145 regulation of fibroblast proliferation; GO:0009913 epidermal cell differentiation; GO:2001141 regulation of RNA biosynthetic process…	GO:0031974 membrane-enclosed lumen; GO:0043226 organelle; GO:0043231 intracellular membrane-bounded organelle; GO:0043229 intracellular organelle; GO:0005654 nucleoplasm; GO:0005634 nucleus; GO:0070013 intracellular organelle lumen; GO:0044464 cell part; GO:0005622 intracellular; GO:0044446 intracellular organelle part; GO:0031981 nuclear lumen; GO:0044424 intracellular part; GO:0043227 membrane-…	GO:0001228 transcriptional activator activity, RNA polymerase II transcription regulatory region sequence-specific binding; GO:0000981 RNA polymerase II transcription factor activity, sequence-specific DNA binding; GO:0003677 DNA binding; GO:0000976 transcription regulatory region sequence-specific DNA binding; GO:0003690 double-stranded DNA binding; GO:1990837 sequence-specific double-stranded D…	K09030	FOSL2; fos-like antigen 2	hsa04380 Osteoclast differentiation - Homo sapiens (human);	IPR004827;	Basic-leucine zipper domain;
P16144	Integrin beta-4 OS=Homo sapiens OX=9606 GN=ITGB4 PE=1 SV=5	0.832	Down	3.6178e-05	ITGB4	202.16	323.31	39.6	58	102	58	1.077	1.106	1.078	0.901	0.904	0.907	extracellular,plasma membrane	GO:0044085 cellular component biogenesis; GO:0044700 single organism signaling; GO:0051674 localization of cell; GO:0007166 cell surface receptor signaling pathway; GO:0048869 cellular developmental process; GO:0044699 single-organism process; GO:0006914 autophagy; GO:0044237 cellular metabolic process; GO:0009611 response to wounding; GO:0022610 biological adhesion; GO:0048729 tissue morphogenes…	GO:0016020 membrane; GO:0044421 extracellular region part; GO:0098636 protein complex involved in cell adhesion; GO:0071944 cell periphery; GO:0098796 membrane protein complex; GO:0030054 cell junction; GO:0031982 vesicle; GO:0031224 intrinsic component of membrane; GO:0032991 macromolecular complex; GO:0044424 intracellular part; GO:0005887 integral component of plasma membrane; GO:0005623 cell;…	GO:0001664 G-protein coupled receptor binding; GO:0060089 molecular transducer activity; GO:0005515 protein binding; GO:0004872 receptor activity; GO:0005102 receptor binding; GO:0005488 binding;	K06525	ITGB4, CD104; integrin beta 4	hsa04151 PI3K-Akt signaling pathway - Homo sapiens (human); hsa04510 Focal adhesion - Homo sapiens (human); hsa04512 ECM-receptor interaction - Homo sapiens (human); hsa04810 Regulation of actin cytoskeleton - Homo sapiens (human); hsa05165 Human papillomavirus infection - Homo sapiens (human); hsa05410 Hypertrophic cardiomyopathy (HCM) - Homo sapiens (human); hsa05412 Arrhythmogenic right ventri…	IPR033760; IPR002369; IPR012896; IPR016201; IPR003961; IPR013111; IPR003644; IPR013783; IPR002035;	Integrin beta N-terminal; Integrin beta subunit, VWA domain; Integrin beta subunit, tail; PSI domain; Fibronectin type III; EGF-like domain, extracellular; Na-Ca exchanger/integrin-beta4; Immunoglobulin-like fold; von Willebrand factor, type A;
P16403	Histone H1.2 OS=Homo sapiens OX=9606 GN=HIST1H1C PE=1 SV=2	0.773	Down	0.00094305	HIST1H1C	21.364	102.59	49.3	16	49	5	1.116	1.178	1.087	0.862	0.901	0.85	nucleus	GO:0044085 cellular component biogenesis; GO:0051253 negative regulation of RNA metabolic process; GO:0044237 cellular metabolic process; GO:0032259 methylation; GO:2001141 regulation of RNA biosynthetic process; GO:0008152 metabolic process; GO:0008213 protein alkylation; GO:0006334 nucleosome assembly; GO:0022607 cellular component assembly; GO:0065003 macromolecular complex assembly; GO:001055…	GO:0032991 macromolecular complex; GO:0044424 intracellular part; GO:0005623 cell; GO:0044422 organelle part; GO:0044427 chromosomal part; GO:0043228 non-membrane-bounded organelle; GO:0031974 membrane-enclosed lumen; GO:0070013 intracellular organelle lumen; GO:0044454 nuclear chromosome part; GO:0005622 intracellular; GO:0044464 cell part; GO:0005694 chromosome; GO:0000790 nuclear chromatin; GO…	GO:0097159 organic cyclic compound binding; GO:1901363 heterocyclic compound binding; GO:0003677 DNA binding; GO:0003723 RNA binding; GO:0005515 protein binding; GO:0003682 chromatin binding; GO:0031490 chromatin DNA binding; GO:0005488 binding; GO:0003676 nucleic acid binding;	K11275	H1_5; histone H1/5		IPR011991; IPR005818;	Winged helix-turn-helix DNA-binding domain; Linker histone H1/H5, domain H15;
P18827	Syndecan-1 OS=Homo sapiens OX=9606 GN=SDC1 PE=1 SV=3	0.79	Down	0.028903	SDC1	32.461	24.002	14.2	3	3	3	1.043	1.268	1.051	0.934	0.853	0.869	extracellular	GO:0060627 regulation of vesicle-mediated transport; GO:0044700 single organism signaling; GO:0022414 reproductive process; GO:0007166 cell surface receptor signaling pathway; GO:0008584 male gonad development; GO:0046683 response to organophosphorus; GO:0045445 myoblast differentiation; GO:0044255 cellular lipid metabolic process; GO:0044237 cellular metabolic process; GO:0030203 glycosaminoglyc…	GO:0016020 membrane; GO:0044421 extracellular region part; GO:0009897 external side of plasma membrane; GO:0071944 cell periphery; GO:0005737 cytoplasm; GO:0031982 vesicle; GO:0032991 macromolecular complex; GO:0031224 intrinsic component of membrane; GO:0044424 intracellular part; GO:0005887 integral component of plasma membrane; GO:0005623 cell; GO:0044422 organelle part; GO:0005775 vacuolar lu…	GO:0097367 carbohydrate derivative binding; GO:0008022 protein C-terminus binding; GO:0005515 protein binding; GO:0001948 glycoprotein binding; GO:0005488 binding;	K06257	SDC1, CD138; syndecan 1	hsa04512 ECM-receptor interaction - Homo sapiens (human); hsa04514 Cell adhesion molecules (CAMs) - Homo sapiens (human); hsa05144 Malaria - Homo sapiens (human); hsa05205 Proteoglycans in cancer - Homo sapiens (human); hsa05418 Fluid shear stress and atherosclerosis - Homo sapiens (human);	IPR027789; IPR003585;	Syndecan/Neurexin domain; Neurexin/syndecan/glycophorin C;
P21397	Amine oxidase [flavin-containing] A OS=Homo sapiens OX=9606 GN=MAOA PE=1 SV=1	0.63	Down	1.82341e-05	MAOA	59.681	50.64	24.3	11	15	9	1.282	1.215	1.243	0.8	0.771	0.785	cytoplasm	GO:0001505 regulation of neurotransmitter levels; GO:0065008 regulation of biological quality; GO:0006725 cellular aromatic compound metabolic process; GO:1901615 organic hydroxy compound metabolic process; GO:0019614 catechol-containing compound catabolic process; GO:0097164 ammonium ion metabolic process; GO:0044699 single-organism process; GO:0042135 neurotransmitter catabolic process; GO:0044…	GO:0043229 intracellular organelle; GO:0016020 membrane; GO:0019867 outer membrane; GO:0044429 mitochondrial part; GO:0098588 bounding membrane of organelle; GO:0031090 organelle membrane; GO:0005741 mitochondrial outer membrane; GO:0005737 cytoplasm; GO:0044446 intracellular organelle part; GO:0031967 organelle envelope; GO:0031224 intrinsic component of membrane; GO:0044424 intracellular part; …	GO:0008131 primary amine oxidase activity; GO:0016638 oxidoreductase activity, acting on the CH-NH2 group of donors; GO:0016641 oxidoreductase activity, acting on the CH-NH2 group of donors, oxygen as acceptor; GO:0003824 catalytic activity; GO:0016491 oxidoreductase activity;	K00274	MAO, aofH; monoamine oxidase [EC:1.4.3.4]	hsa00260 Glycine, serine and threonine metabolism - Homo sapiens (human); hsa00330 Arginine and proline metabolism - Homo sapiens (human); hsa00340 Histidine metabolism - Homo sapiens (human); hsa00350 Tyrosine metabolism - Homo sapiens (human); hsa00360 Phenylalanine metabolism - Homo sapiens (human); hsa00380 Tryptophan metabolism - Homo sapiens (human); hsa00982 Drug metabolism - cytochrome P4…	IPR002937; IPR023753;	Amine oxidase; FAD/NAD(P)-binding domain;
P21589	5'-nucleotidase OS=Homo sapiens OX=9606 GN=NT5E PE=1 SV=1	0.827	Down	0.00097887	NT5E	63.367	158.89	32.9	14	31	14	1.086	1.099	1.133	0.887	0.944	0.912	peroxisome	GO:0042278 purine nucleoside metabolic process; GO:0046135 pyrimidine nucleoside catabolic process; GO:0009116 nucleoside metabolic process; GO:0019362 pyridine nucleotide metabolic process; GO:0009167 purine ribonucleoside monophosphate metabolic process; GO:0009117 nucleotide metabolic process; GO:0006196 AMP catabolic process; GO:0044699 single-organism process; GO:0009163 nucleoside biosynthe…	GO:0016020 membrane; GO:0044421 extracellular region part; GO:0071944 cell periphery; GO:0031982 vesicle; GO:0005737 cytoplasm; GO:0031225 anchored component of membrane; GO:0031224 intrinsic component of membrane; GO:0044424 intracellular part; GO:0005623 cell; GO:0005829 cytosol; GO:0005576 extracellular region; GO:0005886 plasma membrane; GO:0043226 organelle; GO:0070062 extracellular exosome;…	GO:1901265 nucleoside phosphate binding; GO:0016791 phosphatase activity; GO:0008252 nucleotidase activity; GO:0043167 ion binding; GO:0016787 hydrolase activity; GO:0000166 nucleotide binding; GO:1901363 heterocyclic compound binding; GO:0097159 organic cyclic compound binding; GO:0008253 5'-nucleotidase activity; GO:0003824 catalytic activity; GO:0042578 phosphoric ester hydrolase activity; GO:…	K19970	NT5E, CD73; 5'-nucleotidase [EC:3.1.3.5]	hsa00230 Purine metabolism - Homo sapiens (human); hsa00240 Pyrimidine metabolism - Homo sapiens (human); hsa00760 Nicotinate and nicotinamide metabolism - Homo sapiens (human); hsa01100 Metabolic pathways - Homo sapiens (human);	IPR029052; IPR004843; IPR008334;	Metallo-dependent phosphatase-like; Calcineurin-like phosphoesterase domain, ApaH type; 5'-Nucleotidase, C-terminal;
P21926	CD9 antigen OS=Homo sapiens OX=9606 GN=CD9 PE=1 SV=4	0.761	Down	0.00117729	CD9	25.416	5.0345	10.5	3	5	3	1.173	1.089	1.156	0.869	0.902	0.83	plasma membrane	GO:0044085 cellular component biogenesis; GO:0044700 single organism signaling; GO:0065008 regulation of biological quality; GO:0007596 blood coagulation; GO:0001101 response to acid chemical; GO:0031623 receptor internalization; GO:0007272 ensheathment of neurons; GO:0022414 reproductive process; GO:0007166 cell surface receptor signaling pathway; GO:0007420 brain development; GO:0048869 cellula…	GO:0016020 membrane; GO:0005615 extracellular space; GO:0044421 extracellular region part; GO:0009897 external side of plasma membrane; GO:0016324 apical plasma membrane; GO:0045334 clathrin-coated endocytic vesicle; GO:0031090 organelle membrane; GO:0031410 cytoplasmic vesicle; GO:0030054 cell junction; GO:0071944 cell periphery; GO:0031982 vesicle; GO:0005737 cytoplasm; GO:0030669 clathrin-coat…	GO:0050839 cell adhesion molecule binding; GO:0005102 receptor binding; GO:0005488 binding; GO:0044877 macromolecular complex binding; GO:0005515 protein binding; GO:0005178 integrin binding; GO:0032403 protein complex binding;	K06460	CD9, TSPAN29; CD9 antigen	hsa04640 Hematopoietic cell lineage - Homo sapiens (human);	IPR028977; IPR008952;	CD81 antigen, large extracellular loop domain; Tetraspanin, EC2 domain;
P24522	Growth arrest and DNA damage-inducible protein GADD45 alpha OS=Homo sapiens OX=9606 GN=GADD45A PE=1 SV=1	1.587	Up	0.00105911	GADD45A	18.336	1.8514	6.7	1	2	1	0.771	0.784	0.757	1.34	1.213	1.115	extracellular	GO:0044700 single organism signaling; GO:1902807 negative regulation of cell cycle G1/S phase transition; GO:0010941 regulation of cell death; GO:0032872 regulation of stress-activated MAPK cascade; GO:0032270 positive regulation of cellular protein metabolic process; GO:0000185 activation of MAPKKK activity; GO:0010564 regulation of cell cycle process; GO:0044237 cellular metabolic process; GO:0…	GO:0043229 intracellular organelle; GO:0044446 intracellular organelle part; GO:0005737 cytoplasm; GO:0031981 nuclear lumen; GO:0044424 intracellular part; GO:0016604 nuclear body; GO:0005623 cell; GO:0044422 organelle part; GO:0043231 intracellular membrane-bounded organelle; GO:0043226 organelle; GO:0031974 membrane-enclosed lumen; GO:0005634 nucleus; GO:0005654 nucleoplasm; GO:0070013 intracel…	GO:0097159 organic cyclic compound binding; GO:0000975 regulatory region DNA binding; GO:1901363 heterocyclic compound binding; GO:0003677 DNA binding; GO:0001067 regulatory region nucleic acid binding; GO:0044212 transcription regulatory region DNA binding; GO:0005488 binding; GO:0003676 nucleic acid binding; GO:0005515 protein binding; GO:0001047 core promoter binding;	K04402	GADD45; growth arrest and DNA-damage-inducible protein	hsa04010 MAPK signaling pathway - Homo sapiens (human); hsa04068 FoxO signaling pathway - Homo sapiens (human); hsa04110 Cell cycle - Homo sapiens (human); hsa04115 p53 signaling pathway - Homo sapiens (human); hsa04210 Apoptosis - Homo sapiens (human); hsa04218 Cellular senescence - Homo sapiens (human); hsa05169 Epstein-Barr virus infection - Homo sapiens (human); hsa05200 Pathways in cancer - …	IPR029064; IPR004038;	50S ribosomal protein L30e-like; Ribosomal protein L7Ae/L30e/S12e/Gadd45;
P25440	Bromodomain-containing protein 2 OS=Homo sapiens OX=9606 GN=BRD2 PE=1 SV=2	1.214	Up	0.034879	BRD2	88.06	5.5085	4.4	4	4	3	0.948	0.909	0.849	1.208	1.064	1.014	nucleus	GO:0044085 cellular component biogenesis; GO:0022414 reproductive process; GO:0097659 nucleic acid-templated transcription; GO:0044699 single-organism process; GO:0009058 biosynthetic process; GO:0044237 cellular metabolic process; GO:2001141 regulation of RNA biosynthetic process; GO:0008152 metabolic process; GO:0006334 nucleosome assembly; GO:0022607 cellular component assembly; GO:0065003 mac…	GO:0043226 organelle; GO:0043231 intracellular membrane-bounded organelle; GO:0043229 intracellular organelle; GO:0005634 nucleus; GO:0044464 cell part; GO:0005622 intracellular; GO:0005737 cytoplasm; GO:0044424 intracellular part; GO:0043227 membrane-bounded organelle; GO:0005623 cell;	GO:0042393 histone binding; GO:0005515 protein binding; GO:0003682 chromatin binding; GO:0070577 lysine-acetylated histone binding; GO:0005488 binding;	K08871	BRD2; bromodomain-containing protein 2		IPR027353; IPR001487;	NET domain; Bromodomain;
P26447	Protein S100-A4 OS=Homo sapiens OX=9606 GN=S100A4 PE=1 SV=1	0.739	Down	0.000136584	S100A4	11.728	8.272	36.6	4	7	4	1.197	1.125	1.181	0.877	0.862	0.85	extracellular	GO:0050794 regulation of cellular process; GO:0044707 single-multicellular organism process; GO:0048869 cellular developmental process; GO:0023051 regulation of signaling; GO:1902533 positive regulation of intracellular signal transduction; GO:0044699 single-organism process; GO:0001837 epithelial to mesenchymal transition; GO:0030154 cell differentiation; GO:0010646 regulation of cell communicat…	GO:0043229 intracellular organelle; GO:0042995 cell projection; GO:0005615 extracellular space; GO:0044421 extracellular region part; GO:0005737 cytoplasm; GO:0031982 vesicle; GO:0044424 intracellular part; GO:0005623 cell; GO:0005576 extracellular region; GO:0043226 organelle; GO:0070062 extracellular exosome; GO:0043231 intracellular membrane-bounded organelle; GO:0005634 nucleus; GO:0005622 in…	GO:0003723 RNA binding; GO:0005102 receptor binding; GO:0043167 ion binding; GO:0005515 protein binding; GO:0048306 calcium-dependent protein binding; GO:1901363 heterocyclic compound binding; GO:0097159 organic cyclic compound binding; GO:0050786 RAGE receptor binding; GO:0042802 identical protein binding; GO:0008092 cytoskeletal protein binding; GO:0046914 transition metal ion binding; GO:00054…				IPR034325; IPR002048; IPR011992; IPR013787;	S-100; EF-hand domain; EF-hand domain pair; S100/CaBP-9k-type, calcium binding, subdomain;
P29034	Protein S100-A2 OS=Homo sapiens OX=9606 GN=S100A2 PE=1 SV=3	0.829	Down	0.0027646	S100A2	11.117	3.0799	17.3	2	3	2	1.1	1.139	1.053	0.918	0.879	0.931	extracellular	GO:0016477 cell migration; GO:0044707 single-multicellular organism process; GO:0090130 tissue migration; GO:0051674 localization of cell; GO:0044763 single-organism cellular process; GO:0044699 single-organism process; GO:0090132 epithelium migration; GO:0048870 cell motility; GO:0032501 multicellular organismal process; GO:0043542 endothelial cell migration; GO:0010631 epithelial cell migration…		GO:0042802 identical protein binding; GO:0046914 transition metal ion binding; GO:0005488 binding; GO:0043167 ion binding; GO:0043169 cation binding; GO:0046872 metal ion binding; GO:0005515 protein binding; GO:0005509 calcium ion binding;				IPR034325; IPR002048; IPR011992; IPR013787;	S-100; EF-hand domain; EF-hand domain pair; S100/CaBP-9k-type, calcium binding, subdomain;
P30453	"HLA class I histocompatibility antigen, A-34 alpha chain OS=Homo sapiens OX=9606 GN=HLA-A PE=1 SV=1"	1.343	Up	0.0062371	HLA-A	41.054	90.155	45.5	14	25	4	0.824	0.884	0.849	1.231	1.17	1.034	plasma membrane	GO:0044700 single organism signaling; GO:0045321 leukocyte activation; GO:0007166 cell surface receptor signaling pathway; GO:0071346 cellular response to interferon-gamma; GO:0044699 single-organism process; GO:0044764 multi-organism cellular process; GO:0002480 antigen processing and presentation of exogenous peptide antigen via MHC class I, TAP-independent; GO:0071345 cellular response to cyto…	GO:0016020 membrane; GO:0031090 organelle membrane; GO:0005737 cytoplasm; GO:0044433 cytoplasmic vesicle part; GO:0032991 macromolecular complex; GO:0005623 cell; GO:0044422 organelle part; GO:0005769 early endosome; GO:0005622 intracellular; GO:0099503 secretory vesicle; GO:0071556 integral component of lumenal side of endoplasmic reticulum membrane; GO:0043227 membrane-bounded organelle; GO:000…	GO:0030881 beta-2-microglobulin binding; GO:0042277 peptide binding; GO:0005488 binding; GO:0005515 protein binding; GO:0033218 amide binding; GO:0042605 peptide antigen binding; GO:0003823 antigen binding;	K06751	MHC1; major histocompatibility complex, class I	hsa04144 Endocytosis - Homo sapiens (human); hsa04145 Phagosome - Homo sapiens (human); hsa04218 Cellular senescence - Homo sapiens (human); hsa04514 Cell adhesion molecules (CAMs) - Homo sapiens (human); hsa04612 Antigen processing and presentation - Homo sapiens (human); hsa04650 Natural killer cell mediated cytotoxicity - Homo sapiens (human); hsa04940 Type I diabetes mellitus - Homo sapiens (…	IPR007110; IPR013783; IPR011161; IPR010579; IPR011162; IPR001039; IPR003597;	Immunoglobulin-like domain; Immunoglobulin-like fold; MHC class I-like antigen recognition-like; MHC class I, alpha chain, C-terminal; MHC classes I/II-like antigen recognition protein; MHC class I alpha chain, alpha1 alpha2 domains; Immunoglobulin C1-set;
P30838	"Aldehyde dehydrogenase, dimeric NADP-preferring OS=Homo sapiens OX=9606 GN=ALDH3A1 PE=1 SV=3"	0.775	Down	3.8976e-05	ALDH3A1	50.394	109.02	35.3	14	26	13	1.135	1.154	1.11	0.868	0.886	0.881	mitochondria	GO:0050794 regulation of cellular process; GO:0071466 cellular response to xenobiotic stimulus; GO:0042127 regulation of cell proliferation; GO:0009628 response to abiotic stimulus; GO:1901700 response to oxygen-containing compound; GO:0046683 response to organophosphorus; GO:0044699 single-organism process; GO:0050896 response to stimulus; GO:0044237 cellular metabolic process; GO:0071704 organi…	GO:0016020 membrane; GO:0043229 intracellular organelle; GO:0005615 extracellular space; GO:0044421 extracellular region part; GO:0005783 endoplasmic reticulum; GO:0071944 cell periphery; GO:0005737 cytoplasm; GO:0031224 intrinsic component of membrane; GO:0012505 endomembrane system; GO:0044424 intracellular part; GO:0005829 cytosol; GO:0005623 cell; GO:0016021 integral component of membrane; GO…	GO:0016614 oxidoreductase activity, acting on CH-OH group of donors; GO:0004028 3-chloroallyl aldehyde dehydrogenase activity; GO:0016620 oxidoreductase activity, acting on the aldehyde or oxo group of donors, NAD or NADP as acceptor; GO:0016616 oxidoreductase activity, acting on the CH-OH group of donors, NAD or NADP as acceptor; GO:0018479 benzaldehyde dehydrogenase (NAD+) activity; GO:0003824 …	K00129	E1.2.1.5; aldehyde dehydrogenase (NAD(P)+) [EC:1.2.1.5]	hsa00010 Glycolysis / Gluconeogenesis - Homo sapiens (human); hsa00340 Histidine metabolism - Homo sapiens (human); hsa00350 Tyrosine metabolism - Homo sapiens (human); hsa00360 Phenylalanine metabolism - Homo sapiens (human); hsa00410 beta-Alanine metabolism - Homo sapiens (human); hsa00980 Metabolism of xenobiotics by cytochrome P450 - Homo sapiens (human); hsa00982 Drug metabolism - cytochrome…	IPR016161; IPR015590; IPR016162; IPR016163;	Aldehyde/histidinol dehydrogenase; Aldehyde dehydrogenase domain; Aldehyde dehydrogenase N-terminal domain; Aldehyde dehydrogenase, C-terminal;
P31327	"Carbamoyl-phosphate synthase [ammonia], mitochondrial OS=Homo sapiens OX=9606 GN=CPS1 PE=1 SV=2"	1.303	Up	1.74557e-05	CPS1	164.94	307.43	37.6	48	86	46	0.865	0.857	0.88	1.137	1.139	1.114	mitochondria	GO:0065008 regulation of biological quality; GO:0048732 gland development; GO:0019240 citrulline biosynthetic process; GO:0046683 response to organophosphorus; GO:0044255 cellular lipid metabolic process; GO:0044237 cellular metabolic process; GO:0009607 response to biotic stimulus; GO:0009605 response to external stimulus; GO:0046461 neutral lipid catabolic process; GO:0071941 nitrogen cycle met…	GO:0016020 membrane; GO:0031090 organelle membrane; GO:0005737 cytoplasm; GO:0032991 macromolecular complex; GO:0044424 intracellular part; GO:0005623 cell; GO:0044422 organelle part; GO:0043228 non-membrane-bounded organelle; GO:0031974 membrane-enclosed lumen; GO:0005740 mitochondrial envelope; GO:0070013 intracellular organelle lumen; GO:0005622 intracellular; GO:0044464 cell part; GO:0019866 …	GO:0016597 amino acid binding; GO:0008233 peptidase activity; GO:1901265 nucleoside phosphate binding; GO:0016874 ligase activity; GO:0016787 hydrolase activity; GO:0005515 protein binding; GO:0097159 organic cyclic compound binding; GO:1901363 heterocyclic compound binding; GO:0031406 carboxylic acid binding; GO:0032553 ribonucleotide binding; GO:0003824 catalytic activity; GO:0005488 binding; G…	K01948	CPS1; carbamoyl-phosphate synthase (ammonia) [EC:6.3.4.16]	hsa00220 Arginine biosynthesis - Homo sapiens (human); hsa00250 Alanine, aspartate and glutamate metabolism - Homo sapiens (human); hsa00910 Nitrogen metabolism - Homo sapiens (human); hsa01100 Metabolic pathways - Homo sapiens (human); hsa01200 Carbon metabolism - Homo sapiens (human); hsa01230 Biosynthesis of amino acids - Homo sapiens (human);	IPR005479; IPR029062; IPR013815; IPR011607; IPR016185; IPR005480; IPR002474; IPR011761; IPR005483; IPR013816; IPR017926;	Carbamoyl-phosphate synthetase large subunit-like, ATP-binding domain; Class I glutamine amidotransferase-like; ATP-grasp fold, subdomain 1; Methylglyoxal synthase-like domain; Pre-ATP-grasp domain; Carbamoyl-phosphate synthetase, large subunit oligomerisation domain; Carbamoyl-phosphate synthase, small subunit N-terminal domain; ATP-grasp fold; Carbamoyl-phosphate synthase large subunit, CPSase …
P32320	Cytidine deaminase OS=Homo sapiens OX=9606 GN=CDA PE=1 SV=2	0.77	Down	0.00143638	CDA	16.185	25.106	45.9	4	8	4	1.081	1.167	1.163	0.864	0.85	0.914	extracellular	GO:0044085 cellular component biogenesis; GO:0044700 single organism signaling; GO:0009116 nucleoside metabolic process; GO:0045321 leukocyte activation; GO:0007166 cell surface receptor signaling pathway; GO:0045980 negative regulation of nucleotide metabolic process; GO:0009163 nucleoside biosynthetic process; GO:0043174 nucleoside salvage; GO:0044237 cellular metabolic process; GO:0001558 regu…	GO:0034774 secretory granule lumen; GO:1904724 tertiary granule lumen; GO:0043229 intracellular organelle; GO:0097708 intracellular vesicle; GO:0031410 cytoplasmic vesicle; GO:0005737 cytoplasm; GO:0044446 intracellular organelle part; GO:0031982 vesicle; GO:0070820 tertiary granule; GO:0044433 cytoplasmic vesicle part; GO:0012505 endomembrane system; GO:0044424 intracellular part; GO:0005829 cyt…	GO:0046983 protein dimerization activity; GO:0043167 ion binding; GO:0001882 nucleoside binding; GO:0005515 protein binding; GO:0016787 hydrolase activity; GO:0008270 zinc ion binding; GO:1901363 heterocyclic compound binding; GO:0097159 organic cyclic compound binding; GO:0016814 hydrolase activity, acting on carbon-nitrogen (but not peptide) bonds, in cyclic amidines; GO:0097367 carbohydrate de…	K01489	cdd, CDA; cytidine deaminase [EC:3.5.4.5]	hsa00240 Pyrimidine metabolism - Homo sapiens (human); hsa00983 Drug metabolism - other enzymes - Homo sapiens (human); hsa01100 Metabolic pathways - Homo sapiens (human);	IPR002125; IPR016193;	Cytidine and deoxycytidylate deaminases, zinc-binding; Cytidine deaminase-like;
P32456	Guanylate-binding protein 2 OS=Homo sapiens OX=9606 GN=GBP2 PE=1 SV=3	0.821	Down	0.0111797	GBP2	67.208	19.903	8.5	3	3	3	1.108	1.147	1.047	0.843	0.916	0.951	cytoplasm	GO:0050794 regulation of cellular process; GO:0044700 single organism signaling; GO:0060337 type I interferon signaling pathway; GO:0051716 cellular response to stimulus; GO:0034097 response to cytokine; GO:0006950 response to stress; GO:0007166 cell surface receptor signaling pathway; GO:0071310 cellular response to organic substance; GO:0071346 cellular response to interferon-gamma; GO:0044699 …	GO:0016020 membrane; GO:0031090 organelle membrane; GO:0005737 cytoplasm; GO:0044424 intracellular part; GO:0005623 cell; GO:0044422 organelle part; GO:0043228 non-membrane-bounded organelle; GO:0031974 membrane-enclosed lumen; GO:0005856 cytoskeleton; GO:0005654 nucleoplasm; GO:0070013 intracellular organelle lumen; GO:0005622 intracellular; GO:0044464 cell part; GO:0048471 perinuclear region of…	GO:1901265 nucleoside phosphate binding; GO:0001882 nucleoside binding; GO:0043167 ion binding; GO:0016817 hydrolase activity, acting on acid anhydrides; GO:0016787 hydrolase activity; GO:0005515 protein binding; GO:0000166 nucleotide binding; GO:0017111 nucleoside-triphosphatase activity; GO:1901363 heterocyclic compound binding; GO:0097159 organic cyclic compound binding; GO:0032549 ribonucleos…	K20897	GBP2; guanylate-binding protein 2	hsa04621 NOD-like receptor signaling pathway - Homo sapiens (human);	IPR015894; IPR027417; IPR030386; IPR003191;	Guanylate-binding protein, N-terminal; P-loop containing nucleoside triphosphate hydrolase; GB1/RHD3-type guanine nucleotide-binding (G) domain; Guanylate-binding protein, C-terminal;
P32929	Cystathionine gamma-lyase OS=Homo sapiens OX=9606 GN=CTH PE=1 SV=3	2.038	Up	0.0153195	CTH	44.508	14.926	16.5	5	5	5	0.616		0.685		1.231	1.42	cytoplasm	GO:0044085 cellular component biogenesis; GO:0044700 single organism signaling; GO:0010941 regulation of cell death; GO:0000097 sulfur amino acid biosynthetic process; GO:1905065 positive regulation of vascular smooth muscle cell differentiation; GO:0044237 cellular metabolic process; GO:0044272 sulfur compound biosynthetic process; GO:0008152 metabolic process; GO:0035966 response to topological…	GO:0044421 extracellular region part; GO:0031982 vesicle; GO:0005737 cytoplasm; GO:0044424 intracellular part; GO:0005623 cell; GO:0005829 cytosol; GO:0005576 extracellular region; GO:0043226 organelle; GO:0070062 extracellular exosome; GO:0005622 intracellular; GO:0044464 cell part; GO:1903561 extracellular vesicle; GO:0043227 membrane-bounded organelle; GO:0043230 extracellular organelle; GO:00…	GO:0044540 L-cystine L-cysteine-lyase (deaminating); GO:0043167 ion binding; GO:0016829 lyase activity; GO:0005515 protein binding; GO:0048037 cofactor binding; GO:0005516 calmodulin binding; GO:0030170 pyridoxal phosphate binding; GO:1901363 heterocyclic compound binding; GO:0097159 organic cyclic compound binding; GO:0004123 cystathionine gamma-lyase activity; GO:0042802 identical protein bindi…	K01758	CTH; cystathionine gamma-lyase [EC:4.4.1.1]	hsa00260 Glycine, serine and threonine metabolism - Homo sapiens (human); hsa00270 Cysteine and methionine metabolism - Homo sapiens (human); hsa00450 Selenocompound metabolism - Homo sapiens (human); hsa01100 Metabolic pathways - Homo sapiens (human); hsa01230 Biosynthesis of amino acids - Homo sapiens (human);	IPR015424; IPR015422; IPR015421;	Pyridoxal phosphate-dependent transferase; Pyridoxal phosphate-dependent transferase, major region, subdomain 2; Pyridoxal phosphate-dependent transferase, major region, subdomain 1;
P35237	Serpin B6 OS=Homo sapiens OX=9606 GN=SERPINB6 PE=1 SV=3	1.234	Up	0.00107767	SERPINB6	42.621	73.521	30.9	10	13	9	0.888	0.865	0.897	1.083	1.136	1.052	cytoplasm	GO:0045321 leukocyte activation; GO:0044699 single-organism process; GO:0050877 neurological system process; GO:0051234 establishment of localization; GO:0010466 negative regulation of peptidase activity; GO:0002274 myeloid leukocyte activation; GO:0044765 single-organism transport; GO:0046903 secretion; GO:0052548 regulation of endopeptidase activity; GO:0051716 cellular response to stimulus; GO…	GO:0016020 membrane; GO:0005615 extracellular space; GO:0044421 extracellular region part; GO:0031090 organelle membrane; GO:0031410 cytoplasmic vesicle; GO:0071944 cell periphery; GO:0005737 cytoplasm; GO:0031982 vesicle; GO:0044433 cytoplasmic vesicle part; GO:0032991 macromolecular complex; GO:0044424 intracellular part; GO:0005623 cell; GO:0044422 organelle part; GO:0070821 tertiary granule m…	GO:0002020 protease binding; GO:0004867 serine-type endopeptidase inhibitor activity; GO:0030234 enzyme regulator activity; GO:0005488 binding; GO:0030414 peptidase inhibitor activity; GO:0061134 peptidase regulator activity; GO:0061135 endopeptidase regulator activity; GO:0005515 protein binding; GO:0004857 enzyme inhibitor activity; GO:0098772 molecular function regulator; GO:0004866 endopeptid…	K13963	SERPINB; serpin B	hsa05146 Amoebiasis - Homo sapiens (human);	IPR023796;	Serpin domain;
P35749	Myosin-11 OS=Homo sapiens OX=9606 GN=MYH11 PE=1 SV=3	0.787	Down	0.0090843	MYH11	227.34	-2	7.4	16	51	1	1.065	1.109	1.195	0.923	0.818	0.909	nucleus	GO:0044085 cellular component biogenesis; GO:0003012 muscle system process; GO:0048747 muscle fiber development; GO:0048869 cellular developmental process; GO:0032989 cellular component morphogenesis; GO:0044699 single-organism process; GO:0030036 actin cytoskeleton organization; GO:0007507 heart development; GO:0022607 cellular component assembly; GO:0065003 macromolecular complex assembly; GO:0…	GO:0044421 extracellular region part; GO:0031410 cytoplasmic vesicle; GO:0005737 cytoplasm; GO:0031982 vesicle; GO:0032991 macromolecular complex; GO:0099512 supramolecular fiber; GO:0044424 intracellular part; GO:0099080 supramolecular complex; GO:0005623 cell; GO:0044422 organelle part; GO:0048770 pigment granule; GO:0043228 non-membrane-bounded organelle; GO:0070062 extracellular exosome; GO:0…	GO:0051015 actin filament binding; GO:0003774 motor activity; GO:1901265 nucleoside phosphate binding; GO:0016817 hydrolase activity, acting on acid anhydrides; GO:0016787 hydrolase activity; GO:0005515 protein binding; GO:0008307 structural constituent of muscle; GO:0097159 organic cyclic compound binding; GO:1901363 heterocyclic compound binding; GO:0016462 pyrophosphatase activity; GO:0008092 …	K10352	MYH; myosin heavy chain	hsa04530 Tight junction - Homo sapiens (human);	IPR002928; IPR004009; IPR001609; IPR027417; IPR008989; IPR027401;	Myosin tail; Myosin, N-terminal, SH3-like; Myosin head, motor domain; P-loop containing nucleoside triphosphate hydrolase; Myosin S1 fragment, N-terminal; Myosin-like IQ motif-containing domain;
P37235	Hippocalcin-like protein 1 OS=Homo sapiens OX=9606 GN=HPCAL1 PE=1 SV=3	0.816	Down	0.00151938	HPCAL1	22.313	51.623	51.8	9	16	9	1.059	1.125	1.103	0.86	0.906	0.916	cytoplasm		GO:0016020 membrane; GO:0070062 extracellular exosome; GO:0043226 organelle; GO:0044421 extracellular region part; GO:0031982 vesicle; GO:1903561 extracellular vesicle; GO:0043227 membrane-bounded organelle; GO:0005576 extracellular region; GO:0043230 extracellular organelle;	GO:0046872 metal ion binding; GO:0043169 cation binding; GO:0005515 protein binding; GO:0005509 calcium ion binding; GO:0005488 binding; GO:0043167 ion binding;				IPR011992; IPR002048;	EF-hand domain pair; EF-hand domain;
P37268	Squalene synthase OS=Homo sapiens OX=9606 GN=FDFT1 PE=1 SV=1	0.714	Down	0.00026467	FDFT1	48.115	63.833	24	9	15	9	1.106	1.184	1.18	0.799	0.837	0.843	cytoplasm	GO:0016129 phytosteroid biosynthetic process; GO:1901615 organic hydroxy compound metabolic process; GO:0044107 cellular alcohol metabolic process; GO:1902652 secondary alcohol metabolic process; GO:0006066 alcohol metabolic process; GO:1902653 secondary alcohol biosynthetic process; GO:0044699 single-organism process; GO:0044255 cellular lipid metabolic process; GO:0009058 biosynthetic process; …	GO:0043229 intracellular organelle; GO:0016020 membrane; GO:0042175 nuclear outer membrane-endoplasmic reticulum membrane network; GO:0005783 endoplasmic reticulum; GO:0044446 intracellular organelle part; GO:0005737 cytoplasm; GO:0031224 intrinsic component of membrane; GO:0012505 endomembrane system; GO:0044424 intracellular part; GO:0005623 cell; GO:0016021 integral component of membrane; GO:0…	GO:0004659 prenyltransferase activity; GO:0003824 catalytic activity; GO:0005488 binding; GO:0004310 farnesyl-diphosphate farnesyltransferase activity; GO:0016765 transferase activity, transferring alkyl or aryl (other than methyl) groups; GO:0005515 protein binding; GO:0004311 farnesyltranstransferase activity; GO:0016740 transferase activity; GO:0016491 oxidoreductase activity; GO:0051996 squal…	K00801	FDFT1; farnesyl-diphosphate farnesyltransferase [EC:2.5.1.21]	hsa00100 Steroid biosynthesis - Homo sapiens (human); hsa01100 Metabolic pathways - Homo sapiens (human);	IPR008949; IPR033904;	Isoprenoid synthase domain; Trans-Isoprenyl Diphosphate Synthases, head-to-head;
P38571	Lysosomal acid lipase/cholesteryl ester hydrolase OS=Homo sapiens OX=9606 GN=LIPA PE=1 SV=2	0.833	Down	0.049664	LIPA	45.418	23.152	6.8	2	4	2	1.005	1.139	1.139	0.907	0.914	0.915	extracellular	GO:0016043 cellular component organization; GO:0044707 single-multicellular organism process; GO:0065008 regulation of biological quality; GO:0030323 respiratory tube development; GO:0048869 cellular developmental process; GO:0032989 cellular component morphogenesis; GO:0044699 single-organism process; GO:0050896 response to stimulus; GO:0048871 multicellular organismal homeostasis; GO:0060249 an…	GO:0044421 extracellular region part; GO:0031982 vesicle; GO:0005737 cytoplasm; GO:0044424 intracellular part; GO:0005623 cell; GO:0044422 organelle part; GO:0043228 non-membrane-bounded organelle; GO:0005775 vacuolar lumen; GO:0070062 extracellular exosome; GO:0031974 membrane-enclosed lumen; GO:0070013 intracellular organelle lumen; GO:0044464 cell part; GO:0005622 intracellular; GO:0005764 lys…	GO:0016787 hydrolase activity; GO:0052689 carboxylic ester hydrolase activity; GO:0016298 lipase activity; GO:0003824 catalytic activity; GO:0004771 sterol esterase activity; GO:0016788 hydrolase activity, acting on ester bonds;	K01052	LIPA; lysosomal acid lipase/cholesteryl ester hydrolase [EC:3.1.1.13]	hsa00100 Steroid biosynthesis - Homo sapiens (human); hsa04142 Lysosome - Homo sapiens (human); hsa04979 Cholesterol metabolism - Homo sapiens (human);	IPR029058; IPR000073;	Alpha/Beta hydrolase fold; Alpha/beta hydrolase fold-1;
P40763	Signal transducer and activator of transcription 3 OS=Homo sapiens OX=9606 GN=STAT3 PE=1 SV=2	0.789	Down	0.0074772	STAT3	88.067	28.173	13	9	15	9	1.191	1.071	1.105	0.878	0.836	0.944	cytoplasm,nucleus	GO:0044700 single organism signaling; GO:0010941 regulation of cell death; GO:0045980 negative regulation of nucleotide metabolic process; GO:0022414 reproductive process; GO:0010608 posttranscriptional regulation of gene expression; GO:0002292 T cell differentiation involved in immune response; GO:0042593 glucose homeostasis; GO:0009891 positive regulation of biosynthetic process; GO:0044237 cel…	GO:0016020 membrane; GO:0031090 organelle membrane; GO:0071944 cell periphery; GO:0005737 cytoplasm; GO:0032991 macromolecular complex; GO:0044424 intracellular part; GO:0005623 cell; GO:0044422 organelle part; GO:0044427 chromosomal part; GO:0043228 non-membrane-bounded organelle; GO:0005740 mitochondrial envelope; GO:0031974 membrane-enclosed lumen; GO:0005654 nucleoplasm; GO:0070013 intracellu…	GO:0000981 RNA polymerase II transcription factor activity, sequence-specific DNA binding; GO:0031490 chromatin DNA binding; GO:0019903 protein phosphatase binding; GO:0001077 transcriptional activator activity, RNA polymerase II core promoter proximal region sequence-specific binding; GO:0035259 glucocorticoid receptor binding; GO:0005102 receptor binding; GO:0003690 double-stranded DNA binding;…	K04692	STAT3; signal transducer and activator of transcription 3	hsa01521 EGFR tyrosine kinase inhibitor resistance - Homo sapiens (human); hsa04062 Chemokine signaling pathway - Homo sapiens (human); hsa04066 HIF-1 signaling pathway - Homo sapiens (human); hsa04068 FoxO signaling pathway - Homo sapiens (human); hsa04217 Necroptosis - Homo sapiens (human); hsa04550 Signaling pathways regulating pluripotency of stem cells - Homo sapiens (human); hsa04630 JAK-ST…	IPR000980; IPR013801; IPR012345; IPR008967; IPR013800; IPR011992; IPR013799; IPR015988;	SH2 domain; STAT transcription factor, DNA-binding; STAT transcription factor, DNA-binding, subdomain; p53-like transcription factor, DNA-binding; STAT transcription factor, all-alpha domain; EF-hand domain pair; STAT transcription factor, protein interaction; STAT transcription factor, coiled coil;
P45954	"Short/branched chain specific acyl-CoA dehydrogenase, mitochondrial OS=Homo sapiens OX=9606 GN=ACADSB PE=1 SV=1"	1.229	Up	0.049759	ACADSB	47.485	10.093	15.3	5	5	5	0.891	0.893	0.905	1.037	1.206	1.061	mitochondria	GO:0044699 single-organism process; GO:0044255 cellular lipid metabolic process; GO:0044237 cellular metabolic process; GO:0071704 organic substance metabolic process; GO:0008152 metabolic process; GO:0006520 cellular amino acid metabolic process; GO:0032787 monocarboxylic acid metabolic process; GO:0044248 cellular catabolic process; GO:0009081 branched-chain amino acid metabolic process; GO:000…	GO:0005759 mitochondrial matrix; GO:0043229 intracellular organelle; GO:0044421 extracellular region part; GO:0044429 mitochondrial part; GO:0005737 cytoplasm; GO:0044446 intracellular organelle part; GO:0031982 vesicle; GO:0044424 intracellular part; GO:0005623 cell; GO:0005576 extracellular region; GO:0044422 organelle part; GO:0005739 mitochondrion; GO:0043231 intracellular membrane-bounded or…	GO:1901265 nucleoside phosphate binding; GO:0050660 flavin adenine dinucleotide binding; GO:0043167 ion binding; GO:0000166 nucleotide binding; GO:0048037 cofactor binding; GO:0016491 oxidoreductase activity; GO:0016627 oxidoreductase activity, acting on the CH-CH group of donors; GO:1901363 heterocyclic compound binding; GO:0097159 organic cyclic compound binding; GO:0003824 catalytic activity; …	K09478	ACADSB; short/branched chain acyl-CoA dehydrogenase [EC:1.3.99.12]	hsa00071 Fatty acid degradation - Homo sapiens (human); hsa00280 Valine, leucine and isoleucine degradation - Homo sapiens (human); hsa01100 Metabolic pathways - Homo sapiens (human); hsa01212 Fatty acid metabolism - Homo sapiens (human);	IPR009100; IPR013786; IPR006091; IPR009075;	Acyl-CoA dehydrogenase/oxidase, N-terminal and middle domain; Acyl-CoA dehydrogenase/oxidase, N-terminal; Acyl-CoA oxidase/dehydrogenase, central domain; Acyl-CoA dehydrogenase/oxidase C-terminal;
P48553	Trafficking protein particle complex subunit 10 OS=Homo sapiens OX=9606 GN=TRAPPC10 PE=1 SV=2	0.738	Down	0.026222	TRAPPC10	142.19	5.2727	2.5	3	3	3	1.143	1.213	1.104	0.815	0.744	0.995	nucleus	GO:0044085 cellular component biogenesis; GO:0051640 organelle localization; GO:0016043 cellular component organization; GO:0006901 vesicle coating; GO:0046907 intracellular transport; GO:0048207 vesicle targeting, rough ER to cis-Golgi; GO:0035725 sodium ion transmembrane transport; GO:0034220 ion transmembrane transport; GO:0048208 COPII vesicle coating; GO:0030001 metal ion transport; GO:00446…	GO:0016020 membrane; GO:0031410 cytoplasmic vesicle; GO:0031090 organelle membrane; GO:0031982 vesicle; GO:0005737 cytoplasm; GO:0044433 cytoplasmic vesicle part; GO:0032991 macromolecular complex; GO:0031224 intrinsic component of membrane; GO:0044424 intracellular part; GO:0005623 cell; GO:0044422 organelle part; GO:0044425 membrane part; GO:0044464 cell part; GO:0005622 intracellular; GO:00444…	GO:0015075 ion transmembrane transporter activity; GO:0005085 guanyl-nucleotide exchange factor activity; GO:0022892 substrate-specific transporter activity; GO:0015077 monovalent inorganic cation transmembrane transporter activity; GO:0005515 protein binding; GO:0098772 molecular function regulator; GO:0022891 substrate-specific transmembrane transporter activity; GO:0046873 metal ion transmembr…	K20307	TRAPPC10, TRS130; trafficking protein particle complex subunit 10
P49427	Ubiquitin-conjugating enzyme E2 R1 OS=Homo sapiens OX=9606 GN=CDC34 PE=1 SV=2	1.26	Up	0.0045416	CDC34	26.736	3.2952	12.7	3	4	3	0.868	0.952	0.832	1.131	1.107	1.104	cytoplasm	GO:0010941 regulation of cell death; GO:0009968 negative regulation of signal transduction; GO:0023051 regulation of signaling; GO:0043523 regulation of neuron apoptotic process; GO:0044699 single-organism process; GO:0009058 biosynthetic process; GO:0035458 cellular response to interferon-beta; GO:0071345 cellular response to cytokine stimulus; GO:0044237 cellular metabolic process; GO:0051130 p…	GO:0043229 intracellular organelle; GO:0044446 intracellular organelle part; GO:0005737 cytoplasm; GO:0031981 nuclear lumen; GO:0044424 intracellular part; GO:0016604 nuclear body; GO:0005623 cell; GO:0005829 cytosol; GO:0044422 organelle part; GO:0043231 intracellular membrane-bounded organelle; GO:0043226 organelle; GO:0031974 membrane-enclosed lumen; GO:0005654 nucleoplasm; GO:0005634 nucleus;…	GO:1901265 nucleoside phosphate binding; GO:0031625 ubiquitin protein ligase binding; GO:0005515 protein binding; GO:0097159 organic cyclic compound binding; GO:1901363 heterocyclic compound binding; GO:0061630 ubiquitin protein ligase activity; GO:0003824 catalytic activity; GO:0032553 ribonucleotide binding; GO:0005488 binding; GO:0032550 purine ribonucleoside binding; GO:0043168 anion binding;…	K02207	UBE2R, UBC3, CDC34; ubiquitin-conjugating enzyme E2 R [EC:2.3.2.23]	hsa04120 Ubiquitin mediated proteolysis - Homo sapiens (human); hsa05168 Herpes simplex infection - Homo sapiens (human);	IPR016135; IPR000608;	Ubiquitin-conjugating enzyme/RWD-like; Ubiquitin-conjugating enzyme E2;
P50225	Sulfotransferase 1A1 OS=Homo sapiens OX=9606 GN=SULT1A1 PE=1 SV=3	0.777	Down	0.047137	SULT1A1	34.165	35.104	38.6	12	18	4	1.081	1.16	1.151	0.984	0.918	0.733	cytoplasm	GO:0009116 nucleoside metabolic process; GO:0042278 purine nucleoside metabolic process; GO:0065008 regulation of biological quality; GO:0009117 nucleotide metabolic process; GO:0044699 single-organism process; GO:0051923 sulfation; GO:0044237 cellular metabolic process; GO:0006796 phosphate-containing compound metabolic process; GO:0008152 metabolic process; GO:0034032 purine nucleoside bisphosp…	GO:0044464 cell part; GO:0005622 intracellular; GO:0005737 cytoplasm; GO:0044424 intracellular part; GO:0005623 cell; GO:0005829 cytosol; GO:0044444 cytoplasmic part;	GO:0050294 steroid sulfotransferase activity; GO:0008146 sulfotransferase activity; GO:0047894 flavonol 3-sulfotransferase activity; GO:0003824 catalytic activity; GO:0005488 binding; GO:0004062 aryl sulfotransferase activity; GO:0005515 protein binding; GO:0016782 transferase activity, transferring sulfur-containing groups; GO:0016740 transferase activity;	K01014	SULT1A; aryl sulfotransferase [EC:2.8.2.1]	hsa05204 Chemical carcinogenesis - Homo sapiens (human);	IPR000863; IPR027417;	Sulfotransferase domain; P-loop containing nucleoside triphosphate hydrolase;
P51148	Ras-related protein Rab-5C OS=Homo sapiens OX=9606 GN=RAB5C PE=1 SV=2	0.801	Down	0.002443	RAB5C	23.482	142.08	65.3	10	30	7	1.115	1.145	1.092	0.915	0.843	0.927	cytoplasm	GO:0044700 single organism signaling; GO:0050794 regulation of cellular process; GO:0060627 regulation of vesicle-mediated transport; GO:0016043 cellular component organization; GO:0045321 leukocyte activation; GO:0002283 neutrophil activation involved in immune response; GO:0002252 immune effector process; GO:0044699 single-organism process; GO:0050896 response to stimulus; GO:0015031 protein tr…	GO:0016020 membrane; GO:0044421 extracellular region part; GO:0031090 organelle membrane; GO:0031410 cytoplasmic vesicle; GO:0071944 cell periphery; GO:0005737 cytoplasm; GO:0031982 vesicle; GO:0044433 cytoplasmic vesicle part; GO:0044424 intracellular part; GO:0005623 cell; GO:0044422 organelle part; GO:0005769 early endosome; GO:0048770 pigment granule; GO:0043228 non-membrane-bounded organelle…	GO:1901265 nucleoside phosphate binding; GO:0001882 nucleoside binding; GO:0043167 ion binding; GO:0016817 hydrolase activity, acting on acid anhydrides; GO:0016787 hydrolase activity; GO:0005515 protein binding; GO:0000166 nucleotide binding; GO:0017111 nucleoside-triphosphatase activity; GO:1901363 heterocyclic compound binding; GO:0097159 organic cyclic compound binding; GO:0032549 ribonucleos…	K07889	RAB5C; Ras-related protein Rab-5C	hsa04014 Ras signaling pathway - Homo sapiens (human); hsa04144 Endocytosis - Homo sapiens (human); hsa04145 Phagosome - Homo sapiens (human); hsa04962 Vasopressin-regulated water reabsorption - Homo sapiens (human); hsa05146 Amoebiasis - Homo sapiens (human); hsa05152 Tuberculosis - Homo sapiens (human);	IPR005225; IPR027417;	Small GTP-binding protein domain; P-loop containing nucleoside triphosphate hydrolase;
P52566	Rho GDP-dissociation inhibitor 2 OS=Homo sapiens OX=9606 GN=ARHGDIB PE=1 SV=3	0.751	Down	0.000137512	ARHGDIB	22.988	37.661	34.8	5	11	5	1.142	1.177	1.106	0.844	0.869	0.859	cytoplasm	GO:0050794 regulation of cellular process; GO:0044707 single-multicellular organism process; GO:0051093 negative regulation of developmental process; GO:0007162 negative regulation of cell adhesion; GO:0032956 regulation of actin cytoskeleton organization; GO:0023051 regulation of signaling; GO:0044699 single-organism process; GO:0051241 negative regulation of multicellular organismal process; GO…	GO:0097708 intracellular vesicle; GO:0043229 intracellular organelle; GO:0016020 membrane; GO:0044421 extracellular region part; GO:0043232 intracellular non-membrane-bounded organelle; GO:0031410 cytoplasmic vesicle; GO:0005737 cytoplasm; GO:0031982 vesicle; GO:0044424 intracellular part; GO:0005829 cytosol; GO:0005623 cell; GO:0005576 extracellular region; GO:0043228 non-membrane-bounded organe…	GO:0031267 small GTPase binding; GO:0017048 Rho GTPase binding; GO:0048365 Rac GTPase binding; GO:0060589 nucleoside-triphosphatase regulator activity; GO:0005092 GDP-dissociation inhibitor activity; GO:0030695 GTPase regulator activity; GO:0016817 hydrolase activity, acting on acid anhydrides; GO:0016787 hydrolase activity; GO:0005515 protein binding; GO:0017111 nucleoside-triphosphatase activit…	K12462	ARHGDI, RHOGDI; Rho GDP-dissociation inhibitor	hsa04722 Neurotrophin signaling pathway - Homo sapiens (human); hsa04962 Vasopressin-regulated water reabsorption - Homo sapiens (human);	IPR014756; IPR024792;	Immunoglobulin E-set; Rho GDP-dissociation inhibitor domain;
P53804	E3 ubiquitin-protein ligase TTC3 OS=Homo sapiens OX=9606 GN=TTC3 PE=1 SV=2	0.8	Down	0.0083845	TTC3	229.87	1.0542	1.4	3	3	3	1.128	1.149	1.065	0.877	0.96	0.837	cytoplasm	GO:0043632 modification-dependent macromolecule catabolic process; GO:0070936 protein K48-linked ubiquitination; GO:0044265 cellular macromolecule catabolic process; GO:0051603 proteolysis involved in cellular protein catabolic process; GO:0044257 cellular protein catabolic process; GO:0016567 protein ubiquitination; GO:0019941 modification-dependent protein catabolic process; GO:0044267 cellular…	GO:0043229 intracellular organelle; GO:0043232 intracellular non-membrane-bounded organelle; GO:0005737 cytoplasm; GO:0044446 intracellular organelle part; GO:0031981 nuclear lumen; GO:0044424 intracellular part; GO:0005730 nucleolus; GO:0005829 cytosol; GO:0005623 cell; GO:0044422 organelle part; GO:0043228 non-membrane-bounded organelle; GO:0043231 intracellular membrane-bounded organelle; GO:0…	GO:0046914 transition metal ion binding; GO:0019787 ubiquitin-like protein transferase activity; GO:0003824 catalytic activity; GO:0005488 binding; GO:0043167 ion binding; GO:0004842 ubiquitin-protein transferase activity; GO:0043169 cation binding; GO:0046872 metal ion binding; GO:0005515 protein binding; GO:0008270 zinc ion binding; GO:0016740 transferase activity;	K15712	TTC3; E3 ubiquitin-protein ligase TTC3 [EC:2.3.2.27]		IPR001841; IPR011990; IPR013083; IPR013026;	Zinc finger, RING-type; Tetratricopeptide-like helical domain; Zinc finger, RING/FYVE/PHD-type; Tetratricopeptide repeat-containing domain;
P54619	5'-AMP-activated protein kinase subunit gamma-1 OS=Homo sapiens OX=9606 GN=PRKAG1 PE=1 SV=1	0.824	Down	0.0186791	PRKAG1	37.579	46.249	23.9	7	9	5	1.049	1.189	1.059	0.95	0.856	0.911	cytoplasm,nucleus	GO:0044700 single organism signaling; GO:0032270 positive regulation of cellular protein metabolic process; GO:0022414 reproductive process; GO:0044255 cellular lipid metabolic process; GO:0051169 nuclear transport; GO:0006914 autophagy; GO:0044237 cellular metabolic process; GO:0008610 lipid biosynthetic process; GO:0008152 metabolic process; GO:0044093 positive regulation of molecular function;…	GO:0016020 membrane; GO:0044421 extracellular region part; GO:0061695 transferase complex, transferring phosphorus-containing groups; GO:0031982 vesicle; GO:0005737 cytoplasm; GO:0032991 macromolecular complex; GO:0044424 intracellular part; GO:0005623 cell; GO:1902911 protein kinase complex; GO:0044422 organelle part; GO:0031974 membrane-enclosed lumen; GO:0070062 extracellular exosome; GO:00056…	GO:1901265 nucleoside phosphate binding; GO:0016773 phosphotransferase activity, alcohol group as acceptor; GO:0019901 protein kinase binding; GO:0005515 protein binding; GO:0019207 kinase regulator activity; GO:0004672 protein kinase activity; GO:0098772 molecular function regulator; GO:0097159 organic cyclic compound binding; GO:1901363 heterocyclic compound binding; GO:0016208 AMP binding; GO:…	K07200	PRKAG; 5'-AMP-activated protein kinase, regulatory gamma subunit	hsa04068 FoxO signaling pathway - Homo sapiens (human); hsa04152 AMPK signaling pathway - Homo sapiens (human); hsa04211 Longevity regulating pathway - Homo sapiens (human); hsa04213 Longevity regulating pathway - multiple species - Homo sapiens (human); hsa04371 Apelin signaling pathway - Homo sapiens (human); hsa04530 Tight junction - Homo sapiens (human); hsa04710 Circadian rhythm - Homo sapie…	IPR000644;	CBS domain;
P61916	NPC intracellular cholesterol transporter 2 OS=Homo sapiens OX=9606 GN=NPC2 PE=1 SV=1	0.82	Down	0.0048775	NPC2	16.57	17.971	43	5	7	5	1.133	1.045	1.081	0.916	0.844	0.911	extracellular	GO:0065008 regulation of biological quality; GO:0015850 organic hydroxy compound transport; GO:0045321 leukocyte activation; GO:0033344 cholesterol efflux; GO:0030301 cholesterol transport; GO:0006066 alcohol metabolic process; GO:0044699 single-organism process; GO:0044764 multi-organism cellular process; GO:0019216 regulation of lipid metabolic process; GO:0009607 response to biotic stimulus; G…	GO:0034774 secretory granule lumen; GO:0005615 extracellular space; GO:0044421 extracellular region part; GO:0005783 endoplasmic reticulum; GO:0031410 cytoplasmic vesicle; GO:0031982 vesicle; GO:0005737 cytoplasm; GO:0044433 cytoplasmic vesicle part; GO:0044424 intracellular part; GO:0035578 azurophil granule lumen; GO:0005623 cell; GO:0044422 organelle part; GO:0005775 vacuolar lumen; GO:0070062…	GO:0097159 organic cyclic compound binding; GO:0015485 cholesterol binding; GO:0032934 sterol binding; GO:0005488 binding; GO:0043178 alcohol binding; GO:0008289 lipid binding; GO:0005515 protein binding; GO:0019899 enzyme binding; GO:0005496 steroid binding; GO:0036094 small molecule binding;	K13443	NPC2; Niemann-Pick C2 protein	hsa04142 Lysosome - Homo sapiens (human); hsa04979 Cholesterol metabolism - Homo sapiens (human);	IPR033916; IPR014756; IPR003172;	ML domain, Npc2 like; Immunoglobulin E-set; MD-2-related lipid-recognition domain;
P61960	Ubiquitin-fold modifier 1 OS=Homo sapiens OX=9606 GN=UFM1 PE=1 SV=1	1.201	Up	0.0083031	UFM1	9.1175	45.759	35.3	3	6	3	0.926	0.856	0.918	1.021	1.105	1.117	cytoplasm	GO:0050794 regulation of cellular process; GO:0033554 cellular response to stress; GO:0010941 regulation of cell death; GO:0043069 negative regulation of programmed cell death; GO:0034976 response to endoplasmic reticulum stress; GO:0023051 regulation of signaling; GO:0043067 regulation of programmed cell death; GO:0044267 cellular protein metabolic process; GO:0048519 negative regulation of biol…	GO:0043229 intracellular organelle; GO:0005783 endoplasmic reticulum; GO:0044421 extracellular region part; GO:0005737 cytoplasm; GO:0031982 vesicle; GO:0012505 endomembrane system; GO:0044424 intracellular part; GO:0005623 cell; GO:0005576 extracellular region; GO:0043226 organelle; GO:0070062 extracellular exosome; GO:0043231 intracellular membrane-bounded organelle; GO:0005634 nucleus; GO:0005…	GO:0005515 protein binding; GO:0005488 binding;	K12162	UFM1; ubiquitin-fold modifier 1		IPR029071;	Ubiquitin-related domain;
P63313	Thymosin beta-10 OS=Homo sapiens OX=9606 GN=TMSB10 PE=1 SV=2	1.203	Up	0.003678	TMSB10	5.0256	9.8578	68.2	4	8	3	0.949	0.923	0.876	1.142	1.095	1.069	cytoplasm	GO:0016043 cellular component organization; GO:1902589 single-organism organelle organization; GO:0030036 actin cytoskeleton organization; GO:0006996 organelle organization; GO:0030029 actin filament-based process; GO:0044763 single-organism cellular process; GO:0007015 actin filament organization; GO:0044699 single-organism process; GO:0007010 cytoskeleton organization; GO:0097435 supramolecular…	GO:0005856 cytoskeleton; GO:0043226 organelle; GO:0043229 intracellular organelle; GO:0043232 intracellular non-membrane-bounded organelle; GO:0044464 cell part; GO:0005622 intracellular; GO:0005737 cytoplasm; GO:0044424 intracellular part; GO:0005623 cell; GO:0043228 non-membrane-bounded organelle;	GO:0003779 actin binding; GO:0005515 protein binding; GO:0008092 cytoskeletal protein binding; GO:0003785 actin monomer binding; GO:0005488 binding;	K13785	TMSB10; thymosin beta 10
P98172	Ephrin-B1 OS=Homo sapiens OX=9606 GN=EFNB1 PE=1 SV=1	0.713	Down	0.00046082	EFNB1	38.006	16.472	12.4	3	3	3	1.115	1.157	1.13	0.831	0.76	0.834	plasma membrane	GO:0044700 single organism signaling; GO:0050863 regulation of T cell activation; GO:0002694 regulation of leukocyte activation; GO:0032944 regulation of mononuclear cell proliferation; GO:0051674 localization of cell; GO:0007166 cell surface receptor signaling pathway; GO:0048869 cellular developmental process; GO:0048666 neuron development; GO:0032989 cellular component morphogenesis; GO:002200…	GO:0043229 intracellular organelle; GO:0016020 membrane; GO:0044421 extracellular region part; GO:0031226 intrinsic component of plasma membrane; GO:0098857 membrane microdomain; GO:0071944 cell periphery; GO:0031982 vesicle; GO:0005737 cytoplasm; GO:0031224 intrinsic component of membrane; GO:0044424 intracellular part; GO:0005887 integral component of plasma membrane; GO:0005623 cell; GO:000557…	GO:0046875 ephrin receptor binding; GO:0005515 protein binding; GO:0005102 receptor binding; GO:0005488 binding;	K05463	EFNB; ephrin-B	hsa04360 Axon guidance - Homo sapiens (human);	IPR001799; IPR008972; IPR034255;	Ephrin receptor-binding domain; Cupredoxin; Ephrin-B ectodomain;
Q01469	Fatty acid-binding protein 5 OS=Homo sapiens OX=9606 GN=FABP5 PE=1 SV=3	0.831	Down	0.00124467	FABP5	15.164	186.47	58.5	7	29	7	1.093	1.109	1.07	0.933	0.871	0.914	extracellular	GO:0046470 phosphatidylcholine metabolic process; GO:0045321 leukocyte activation; GO:0046486 glycerolipid metabolic process; GO:0008654 phospholipid biosynthetic process; GO:0044699 single-organism process; GO:0009058 biosynthetic process; GO:0044255 cellular lipid metabolic process; GO:0044237 cellular metabolic process; GO:0006796 phosphate-containing compound metabolic process; GO:0008610 lip…	GO:0016020 membrane; GO:0034774 secretory granule lumen; GO:0044421 extracellular region part; GO:0031090 organelle membrane; GO:0031410 cytoplasmic vesicle; GO:0071944 cell periphery; GO:0031982 vesicle; GO:0005737 cytoplasm; GO:0044433 cytoplasmic vesicle part; GO:0044424 intracellular part; GO:0035578 azurophil granule lumen; GO:0005623 cell; GO:0044422 organelle part; GO:0005775 vacuolar lume…	GO:0031406 carboxylic acid binding; GO:0005488 binding; GO:0043167 ion binding; GO:0008289 lipid binding; GO:0043177 organic acid binding; GO:0005515 protein binding; GO:0043168 anion binding; GO:0033293 monocarboxylic acid binding; GO:0005504 fatty acid binding; GO:0005215 transporter activity; GO:0036094 small molecule binding;	K08754	FABP5; fatty acid-binding protein 5, epidermal	hsa03320 PPAR signaling pathway - Homo sapiens (human);	IPR000463; IPR012674; IPR000566; IPR011038;	Cytosolic fatty-acid binding; Calycin; Lipocalin/cytosolic fatty-acid binding domain; Calycin-like;
Q01831	DNA repair protein complementing XP-C cells OS=Homo sapiens OX=9606 GN=XPC PE=1 SV=4	1.317	Up	0.040059	XPC	105.95	76.408	8.4	5	5	5	0.86	0.838	0.889	1.028	1.342	1.036	nucleus	GO:0044085 cellular component biogenesis; GO:0006289 nucleotide-excision repair; GO:0034644 cellular response to UV; GO:0032392 DNA geometric change; GO:0031573 intra-S DNA damage checkpoint; GO:0044699 single-organism process; GO:0010564 regulation of cell cycle process; GO:0044237 cellular metabolic process; GO:0009605 response to external stimulus; GO:0045930 negative regulation of mitotic cel…	GO:0016020 membrane; GO:0044421 extracellular region part; GO:0071944 cell periphery; GO:0031982 vesicle; GO:0005737 cytoplasm; GO:0032991 macromolecular complex; GO:0044424 intracellular part; GO:0005623 cell; GO:0044422 organelle part; GO:0043228 non-membrane-bounded organelle; GO:0070062 extracellular exosome; GO:0031974 membrane-enclosed lumen; GO:0005654 nucleoplasm; GO:0070013 intracellular…	GO:0097159 organic cyclic compound binding; GO:1901363 heterocyclic compound binding; GO:0000405 bubble DNA binding; GO:0032135 DNA insertion or deletion binding; GO:0003677 DNA binding; GO:0000404 heteroduplex DNA loop binding; GO:0030983 mismatched DNA binding; GO:0003690 double-stranded DNA binding; GO:0005488 binding; GO:0003676 nucleic acid binding; GO:0003697 single-stranded DNA binding; GO…	K10838	XPC; xeroderma pigmentosum group C-complementing protein	hsa03420 Nucleotide excision repair - Homo sapiens (human);	IPR018328; IPR018326; IPR018327; IPR018325;	Rad4 beta-hairpin domain 3; Rad4 beta-hairpin domain 1; Rad4 beta-hairpin domain 2; Rad4/PNGase transglutaminase-like fold;
Q02487	Desmocollin-2 OS=Homo sapiens OX=9606 GN=DSC2 PE=1 SV=1	1.375	Up	0.000159809	DSC2	99.961	4.6016	2.7	2	3	2	0.858	0.815	0.847	1.119	1.187	1.158	endoplasmic reticulum	GO:0044700 single organism signaling; GO:0065008 regulation of biological quality; GO:0086069 bundle of His cell to Purkinje myocyte communication; GO:0031424 keratinization; GO:0048869 cellular developmental process; GO:0044699 single-organism process; GO:0034113 heterotypic cell-cell adhesion; GO:0098901 regulation of cardiac muscle cell action potential; GO:0086073 bundle of His cell-Purkinje …	GO:0016020 membrane; GO:0044421 extracellular region part; GO:0031410 cytoplasmic vesicle; GO:0071944 cell periphery; GO:0044291 cell-cell contact zone; GO:0030054 cell junction; GO:0005737 cytoplasm; GO:0031982 vesicle; GO:0031224 intrinsic component of membrane; GO:0044424 intracellular part; GO:0005913 cell-cell adherens junction; GO:0005911 cell-cell junction; GO:0005623 cell; GO:0014704 inte…	GO:0086080 protein binding involved in heterotypic cell-cell adhesion; GO:0098631 protein binding involved in cell adhesion; GO:0005488 binding; GO:0043167 ion binding; GO:0046872 metal ion binding; GO:0086083 cell adhesive protein binding involved in bundle of His cell-Purkinje myocyte communication; GO:0043169 cation binding; GO:0005515 protein binding; GO:0005509 calcium ion binding; GO:009863…	K07601	DSC2; desmocollin 2	hsa05412 Arrhythmogenic right ventricular cardiomyopathy (ARVC) - Homo sapiens (human);	IPR015919; IPR027397; IPR014868; IPR000233; IPR002126;	Cadherin-like; Catenin binding domain; Cadherin prodomain; Cadherin, cytoplasmic domain; Cadherin;
Q08257	Quinone oxidoreductase OS=Homo sapiens OX=9606 GN=CRYZ PE=1 SV=1	1.312	Up	0.0045775	CRYZ	35.206	4.3534	3.3	1	2	1	0.927	0.799	0.862	1.144	1.087	1.164	cytoplasm	GO:0044085 cellular component biogenesis; GO:0071466 cellular response to xenobiotic stimulus; GO:0016043 cellular component organization; GO:0007601 visual perception; GO:0051260 protein homooligomerization; GO:0044699 single-organism process; GO:0050896 response to stimulus; GO:0044237 cellular metabolic process; GO:0050877 neurological system process; GO:0051259 protein oligomerization; GO:005…	GO:0070062 extracellular exosome; GO:0043226 organelle; GO:0044421 extracellular region part; GO:0044464 cell part; GO:0005622 intracellular; GO:0005737 cytoplasm; GO:0031982 vesicle; GO:1903561 extracellular vesicle; GO:0044424 intracellular part; GO:0005829 cytosol; GO:0005623 cell; GO:0043227 membrane-bounded organelle; GO:0005576 extracellular region; GO:0043230 extracellular organelle; GO:00…	GO:0016651 oxidoreductase activity, acting on NAD(P)H; GO:0003723 RNA binding; GO:1901265 nucleoside phosphate binding; GO:0003730 mRNA 3'-UTR binding; GO:0070402 NADPH binding; GO:0043167 ion binding; GO:0000166 nucleotide binding; GO:0008270 zinc ion binding; GO:0048037 cofactor binding; GO:0016655 oxidoreductase activity, acting on NAD(P)H, quinone or similar compound as acceptor; GO:0016491 o…	K00344	qor, CRYZ; NADPH2:quinone reductase [EC:1.6.5.5]		IPR011032; IPR020843; IPR016040; IPR013154; IPR013149;	GroES-like; Polyketide synthase, enoylreductase domain; NAD(P)-binding domain; Alcohol dehydrogenase, N-terminal; Alcohol dehydrogenase, C-terminal;
Q08380	Galectin-3-binding protein OS=Homo sapiens OX=9606 GN=LGALS3BP PE=1 SV=1	0.681	Down	0.00041632	LGALS3BP	65.33	44.422	17.1	7	12	7	1.184	1.171	1.271	0.843	0.784	0.844	extracellular	GO:0050794 regulation of cellular process; GO:0044700 single organism signaling; GO:0051716 cellular response to stimulus; GO:0006950 response to stress; GO:0016192 vesicle-mediated transport; GO:0044763 single-organism cellular process; GO:0002576 platelet degranulation; GO:0044699 single-organism process; GO:0006897 endocytosis; GO:0023052 signaling; GO:0050896 response to stimulus; GO:0051234 …	GO:0034774 secretory granule lumen; GO:0016020 membrane; GO:0042827 platelet dense granule; GO:0005615 extracellular space; GO:0044421 extracellular region part; GO:0031410 cytoplasmic vesicle; GO:0005737 cytoplasm; GO:0031982 vesicle; GO:0044433 cytoplasmic vesicle part; GO:0044424 intracellular part; GO:0005623 cell; GO:0044422 organelle part; GO:0031974 membrane-enclosed lumen; GO:0070062 extr…	GO:0038024 cargo receptor activity; GO:0005044 scavenger receptor activity; GO:0060089 molecular transducer activity; GO:0005515 protein binding; GO:0004872 receptor activity; GO:0005488 binding;	K17300	LGALS3BP; galectin-3-binding protein		IPR001190; IPR017448; IPR011705; IPR000210;	SRCR domain; SRCR-like domain; BTB/Kelch-associated; BTB/POZ domain;
Q10471	Polypeptide N-acetylgalactosaminyltransferase 2 OS=Homo sapiens OX=9606 GN=GALNT2 PE=1 SV=1	0.802	Down	0.00101992	GALNT2	64.732	30.261	22.2	13	21	13	1.165	1.087	1.096	0.893	0.875	0.917	extracellular	GO:0002378 immunoglobulin biosynthetic process; GO:0043413 macromolecule glycosylation; GO:0018242 protein O-linked glycosylation via serine; GO:0018210 peptidyl-threonine modification; GO:0018209 peptidyl-serine modification; GO:0044267 cellular protein metabolic process; GO:0044699 single-organism process; GO:0009058 biosynthetic process; GO:0044237 cellular metabolic process; GO:0071704 organi…	GO:0016020 membrane; GO:0005783 endoplasmic reticulum; GO:0042175 nuclear outer membrane-endoplasmic reticulum membrane network; GO:0044421 extracellular region part; GO:0031090 organelle membrane; GO:0031982 vesicle; GO:0005737 cytoplasm; GO:0031224 intrinsic component of membrane; GO:0044424 intracellular part; GO:0030173 integral component of Golgi membrane; GO:0005623 cell; GO:0044422 organel…	GO:0016758 transferase activity, transferring hexosyl groups; GO:0043167 ion binding; GO:0008194 UDP-glycosyltransferase activity; GO:0005515 protein binding; GO:0030145 manganese ion binding; GO:0004653 polypeptide N-acetylgalactosaminyltransferase activity; GO:0046914 transition metal ion binding; GO:0003824 catalytic activity; GO:0005488 binding; GO:0043169 cation binding; GO:0046872 metal ion…	K00710	GALNT; polypeptide N-acetylgalactosaminyltransferase [EC:2.4.1.41]	hsa00512 Mucin type O-glycan biosynthesis - Homo sapiens (human); hsa01100 Metabolic pathways - Homo sapiens (human);	IPR029044; IPR000772; IPR001173;	Nucleotide-diphospho-sugar transferases; Ricin B, lectin domain; Glycosyltransferase 2-like;
Q12774	Rho guanine nucleotide exchange factor 5 OS=Homo sapiens OX=9606 GN=ARHGEF5 PE=1 SV=3	0.776	Down	0.0020619	ARHGEF5	176.8	18.876	4	4	5	4	1.177	1.068	1.11	0.847	0.852	0.906	nucleus	GO:0044700 single organism signaling; GO:0032872 regulation of stress-activated MAPK cascade; GO:0010941 regulation of cell death; GO:0032270 positive regulation of cellular protein metabolic process; GO:0043506 regulation of JUN kinase activity; GO:0009605 response to external stimulus; GO:0071900 regulation of protein serine/threonine kinase activity; GO:0030036 actin cytoskeleton organization;…	GO:0016020 membrane; GO:0030054 cell junction; GO:0071944 cell periphery; GO:0005737 cytoplasm; GO:0032991 macromolecular complex; GO:0044424 intracellular part; GO:0005623 cell; GO:0044422 organelle part; GO:0043228 non-membrane-bounded organelle; GO:0031974 membrane-enclosed lumen; GO:0005856 cytoskeleton; GO:0005654 nucleoplasm; GO:0070013 intracellular organelle lumen; GO:0044464 cell part; G…	GO:1901265 nucleoside phosphate binding; GO:0005085 guanyl-nucleotide exchange factor activity; GO:0001882 nucleoside binding; GO:0043167 ion binding; GO:0005515 protein binding; GO:0000166 nucleotide binding; GO:0098772 molecular function regulator; GO:0097159 organic cyclic compound binding; GO:1901363 heterocyclic compound binding; GO:0032549 ribonucleoside binding; GO:0097367 carbohydrate der…	K20684	ARHGEF5; Rho guanine nucleotide exchange factor 5		IPR001452; IPR011993; IPR029212; IPR000219; IPR001849;	SH3 domain; PH domain-like; Rho guanine nucleotide exchange factor 5/35, N-terminal; Dbl homology (DH) domain; Pleckstrin homology domain;
Q13541	Eukaryotic translation initiation factor 4E-binding protein 1 OS=Homo sapiens OX=9606 GN=EIF4EBP1 PE=1 SV=3	0.764	Down	0.025545	EIF4EBP1	12.58	1.4412	32.2	2	2	2	1.108	1.186	1.115	0.885	0.749	0.971	mitochondria	GO:0044700 single organism signaling; GO:0006518 peptide metabolic process; GO:0007166 cell surface receptor signaling pathway; GO:0010608 posttranscriptional regulation of gene expression; GO:0030323 respiratory tube development; GO:0071384 cellular response to corticosteroid stimulus; GO:0044237 cellular metabolic process; GO:0031929 TOR signaling; GO:0009605 response to external stimulus; GO:0…	GO:0043226 organelle; GO:0043231 intracellular membrane-bounded organelle; GO:0043229 intracellular organelle; GO:0005634 nucleus; GO:0044464 cell part; GO:0005622 intracellular; GO:0005737 cytoplasm; GO:0032991 macromolecular complex; GO:0044424 intracellular part; GO:0043234 protein complex; GO:0043227 membrane-bounded organelle; GO:0005623 cell; GO:0005829 cytosol; GO:0044444 cytoplasmic part;	GO:0019903 protein phosphatase binding; GO:0031369 translation initiation factor binding; GO:0005488 binding; GO:0008190 eukaryotic initiation factor 4E binding; GO:0005515 protein binding; GO:0019902 phosphatase binding; GO:0045182 translation regulator activity; GO:0030371 translation repressor activity; GO:0051721 protein phosphatase 2A binding; GO:0019899 enzyme binding;	K07205	EIF4EBP1; eukaryotic translation initiation factor 4E binding protein 1	hsa01521 EGFR tyrosine kinase inhibitor resistance - Homo sapiens (human); hsa03013 RNA transport - Homo sapiens (human); hsa04012 ErbB signaling pathway - Homo sapiens (human); hsa04066 HIF-1 signaling pathway - Homo sapiens (human); hsa04150 mTOR signaling pathway - Homo sapiens (human); hsa04151 PI3K-Akt signaling pathway - Homo sapiens (human); hsa04152 AMPK signaling pathway - Homo sapiens (…
Q13685	Angio-associated migratory cell protein OS=Homo sapiens OX=9606 GN=AAMP PE=1 SV=2	1.331	Up	0.025715	AAMP	46.75	11.357	11.5	4	4	4	0.805	0.952	0.771	1.109	1.026	1.229	cytoplasm,nucleus	GO:0072359 circulatory system development; GO:0044085 cellular component biogenesis; GO:0050794 regulation of cellular process; GO:0044707 single-multicellular organism process; GO:0016477 cell migration; GO:0022613 ribonucleoprotein complex biogenesis; GO:0030335 positive regulation of cell migration; GO:0051674 localization of cell; GO:0001568 blood vessel development; GO:0010595 positive regul…	GO:0043229 intracellular organelle; GO:0016020 membrane; GO:0044421 extracellular region part; GO:0043232 intracellular non-membrane-bounded organelle; GO:0071944 cell periphery; GO:0005737 cytoplasm; GO:0032991 macromolecular complex; GO:0044424 intracellular part; GO:0005623 cell; GO:0005829 cytosol; GO:0005576 extracellular region; GO:0005886 plasma membrane; GO:0030684 preribosome; GO:0043228…	GO:0097367 carbohydrate derivative binding; GO:0043168 anion binding; GO:0005515 protein binding; GO:0051082 unfolded protein binding; GO:0008201 heparin binding; GO:0005539 glycosaminoglycan binding; GO:1901681 sulfur compound binding; GO:0005488 binding; GO:0043167 ion binding;				IPR017986; IPR015943;	WD40-repeat-containing domain; WD40/YVTN repeat-like-containing domain;
Q14011	Cold-inducible RNA-binding protein OS=Homo sapiens OX=9606 GN=CIRBP PE=1 SV=1	1.303	Up	0.0045802	CIRBP	18.648	15.1	24.4	4	5	4	0.898	0.937	0.824	1.134	1.115	1.217	nucleus	GO:0044085 cellular component biogenesis; GO:0065008 regulation of biological quality; GO:0022613 ribonucleoprotein complex biogenesis; GO:0032270 positive regulation of cellular protein metabolic process; GO:0022618 ribonucleoprotein complex assembly; GO:0043489 RNA stabilization; GO:0010608 posttranscriptional regulation of gene expression; GO:0009891 positive regulation of biosynthetic process…	GO:0010494 cytoplasmic stress granule; GO:0043229 intracellular organelle; GO:0043232 intracellular non-membrane-bounded organelle; GO:0044446 intracellular organelle part; GO:0005737 cytoplasm; GO:0031981 nuclear lumen; GO:0032991 macromolecular complex; GO:0044424 intracellular part; GO:0005730 nucleolus; GO:0005623 cell; GO:0044422 organelle part; GO:0036464 cytoplasmic ribonucleoprotein granu…	GO:0003723 RNA binding; GO:1901265 nucleoside phosphate binding; GO:0003730 mRNA 3'-UTR binding; GO:0005515 protein binding; GO:0000166 nucleotide binding; GO:0045182 translation regulator activity; GO:0030371 translation repressor activity; GO:0019843 rRNA binding; GO:1901363 heterocyclic compound binding; GO:0097159 organic cyclic compound binding; GO:0003729 mRNA binding; GO:0005488 binding; G…	K13195	CIRBP; cold-inducible RNA-binding protein		IPR000504; IPR012677; IPR003954; IPR034278;	RNA recognition motif domain; Nucleotide-binding alpha-beta plait domain; RNA recognition motif domain, eukaryote; RBM3/CIRBP, RNA recognition motif;
Q14061	Cytochrome c oxidase copper chaperone OS=Homo sapiens OX=9606 GN=COX17 PE=1 SV=2	1.238	Up	0.034762	COX17	6.9151	17.157	57.1	3	5	3	0.955	0.871	0.845	1.065	1.226	1.016	extracellular	GO:0044085 cellular component biogenesis; GO:0072359 circulatory system development; GO:0016043 cellular component organization; GO:0044707 single-multicellular organism process; GO:0017004 cytochrome complex assembly; GO:0030001 metal ion transport; GO:0007420 brain development; GO:0044699 single-organism process; GO:0044237 cellular metabolic process; GO:0051234 establishment of localization; G…	GO:0043229 intracellular organelle; GO:0044429 mitochondrial part; GO:0044446 intracellular organelle part; GO:0031967 organelle envelope; GO:0005737 cytoplasm; GO:0044424 intracellular part; GO:0005623 cell; GO:0005739 mitochondrion; GO:0044422 organelle part; GO:0005740 mitochondrial envelope; GO:0043231 intracellular membrane-bounded organelle; GO:0043226 organelle; GO:0031974 membrane-enclose…	GO:0046914 transition metal ion binding; GO:0005488 binding; GO:0043167 ion binding; GO:0043169 cation binding; GO:0046872 metal ion binding; GO:0005515 protein binding; GO:0016530 metallochaperone activity; GO:0005507 copper ion binding; GO:0016531 copper chaperone activity;	K02260	COX17; cytochrome c oxidase assembly protein subunit 17	hsa00190 Oxidative phosphorylation - Homo sapiens (human); hsa01100 Metabolic pathways - Homo sapiens (human); hsa04714 Thermogenesis - Homo sapiens (human);	IPR009069;	Cysteine alpha-hairpin motif superfamily;
Q14210	Lymphocyte antigen 6D OS=Homo sapiens OX=9606 GN=LY6D PE=1 SV=1	0.629	Down	0.00117904	LY6D	13.286	4.3519	14.8	2	4	2	1.212	1.224	1.265	0.694	0.802	0.831	extracellular	GO:0043687 post-translational protein modification; GO:0044707 single-multicellular organism process; GO:0045321 leukocyte activation; GO:0048869 cellular developmental process; GO:0044267 cellular protein metabolic process; GO:0044699 single-organism process; GO:0009058 biosynthetic process; GO:0050896 response to stimulus; GO:0044237 cellular metabolic process; GO:0042157 lipoprotein metabolic …	GO:0016020 membrane; GO:0071944 cell periphery; GO:0044464 cell part; GO:0044425 membrane part; GO:0031225 anchored component of membrane; GO:0031224 intrinsic component of membrane; GO:0009986 cell surface; GO:0005623 cell; GO:0005576 extracellular region; GO:0005886 plasma membrane;		K06846	LY6D_E_G6_H; lymphocyte antigen 6 complex locus protein D/E/G6/H		IPR016054;	Ly-6 antigen/uPA receptor-like;
Q14435	Polypeptide N-acetylgalactosaminyltransferase 3 OS=Homo sapiens OX=9606 GN=GALNT3 PE=1 SV=2	0.83	Down	0.02802	GALNT3	72.609	8.632	8.5	5	6	5	1.023	1.189	1.157	0.903	0.988	0.906	Golgi apparatus	GO:0050794 regulation of cellular process; GO:0044700 single organism signaling; GO:0043413 macromolecule glycosylation; GO:0018242 protein O-linked glycosylation via serine; GO:0007166 cell surface receptor signaling pathway; GO:0018210 peptidyl-threonine modification; GO:0018209 peptidyl-serine modification; GO:0071310 cellular response to organic substance; GO:0044267 cellular protein metaboli…	GO:0016020 membrane; GO:0044421 extracellular region part; GO:0031090 organelle membrane; GO:0031982 vesicle; GO:0005737 cytoplasm; GO:0031224 intrinsic component of membrane; GO:0044424 intracellular part; GO:0005623 cell; GO:0044422 organelle part; GO:0070062 extracellular exosome; GO:0044425 membrane part; GO:0005622 intracellular; GO:0044464 cell part; GO:1903561 extracellular vesicle; GO:009…	GO:0016758 transferase activity, transferring hexosyl groups; GO:0043167 ion binding; GO:0008194 UDP-glycosyltransferase activity; GO:0005515 protein binding; GO:0030145 manganese ion binding; GO:0004653 polypeptide N-acetylgalactosaminyltransferase activity; GO:0046914 transition metal ion binding; GO:0003824 catalytic activity; GO:0005488 binding; GO:0043169 cation binding; GO:0046872 metal ion…	K00710	GALNT; polypeptide N-acetylgalactosaminyltransferase [EC:2.4.1.41]	hsa00512 Mucin type O-glycan biosynthesis - Homo sapiens (human); hsa01100 Metabolic pathways - Homo sapiens (human);	IPR029044; IPR000772; IPR001173;	Nucleotide-diphospho-sugar transferases; Ricin B, lectin domain; Glycosyltransferase 2-like;
Q14554	Protein disulfide-isomerase A5 OS=Homo sapiens OX=9606 GN=PDIA5 PE=1 SV=1	1.241	Up	0.0133368	PDIA5	59.594	13.433	14.1	7	9	7	0.901	0.899	0.891	1.084	1.169	1.086	extracellular	GO:0044700 single organism signaling; GO:0050794 regulation of cellular process; GO:0033554 cellular response to stress; GO:0065008 regulation of biological quality; GO:0035967 cellular response to topologically incorrect protein; GO:0034976 response to endoplasmic reticulum stress; GO:0071310 cellular response to organic substance; GO:0045454 cell redox homeostasis; GO:0044699 single-organism pr…	GO:0016020 membrane; GO:0005788 endoplasmic reticulum lumen; GO:0043229 intracellular organelle; GO:0042175 nuclear outer membrane-endoplasmic reticulum membrane network; GO:0005783 endoplasmic reticulum; GO:0005737 cytoplasm; GO:0044446 intracellular organelle part; GO:0012505 endomembrane system; GO:0044424 intracellular part; GO:0005623 cell; GO:0044422 organelle part; GO:0043226 organelle; GO…	GO:0016864 intramolecular oxidoreductase activity, transposing S-S bonds; GO:0005515 protein binding; GO:0016860 intramolecular oxidoreductase activity; GO:0016853 isomerase activity; GO:0003756 protein disulfide isomerase activity; GO:0003824 catalytic activity; GO:0005488 binding; GO:0016491 oxidoreductase activity;	K09583	PDIA5; protein disulfide isomerase family A, member 5 [EC:5.3.4.1]		IPR013766; IPR012336;	Thioredoxin domain; Thioredoxin-like fold;
Q14651	Plastin-1 OS=Homo sapiens OX=9606 GN=PLS1 PE=1 SV=2	0.825	Down	0.00056268	PLS1	70.253	30.658	19.7	12	23	9	1.065	1.113	1.11	0.897	0.927	0.888	cytoplasm	GO:0044085 cellular component biogenesis; GO:0065008 regulation of biological quality; GO:0007586 digestion; GO:0050892 intestinal absorption; GO:0044699 single-organism process; GO:0045927 positive regulation of growth; GO:0051234 establishment of localization; GO:0051130 positive regulation of cellular component organization; GO:1903729 regulation of plasma membrane organization; GO:1904375 reg…	GO:0044421 extracellular region part; GO:0098862 cluster of actin-based cell projections; GO:0005938 cell cortex; GO:0005903 brush border; GO:1990357 terminal web; GO:0071944 cell periphery; GO:0031982 vesicle; GO:0005737 cytoplasm; GO:0099568 cytoplasmic region; GO:0030863 cortical cytoskeleton; GO:0099512 supramolecular fiber; GO:0030864 cortical actin cytoskeleton; GO:0044424 intracellular par…	GO:0051015 actin filament binding; GO:0008092 cytoskeletal protein binding; GO:0005200 structural constituent of cytoskeleton; GO:0005488 binding; GO:0043167 ion binding; GO:0044877 macromolecular complex binding; GO:0003779 actin binding; GO:0046872 metal ion binding; GO:0043169 cation binding; GO:0005515 protein binding; GO:0005509 calcium ion binding; GO:0005198 structural molecule activity; G…	K17275	PLS1; plastin-1		IPR011992; IPR002048; IPR001715;	EF-hand domain pair; EF-hand domain; Calponin homology domain;
Q15024	Exosome complex component RRP42 OS=Homo sapiens OX=9606 GN=EXOSC7 PE=1 SV=3	1.238	Up	0.0121839	EXOSC7	31.821	53.029	23.7	7	14	7	0.807	0.905	0.945	1.093	1.128	1.069	nucleus	GO:0044085 cellular component biogenesis; GO:0065008 regulation of biological quality; GO:0022613 ribonucleoprotein complex biogenesis; GO:0006725 cellular aromatic compound metabolic process; GO:0010608 posttranscriptional regulation of gene expression; GO:0060255 regulation of macromolecule metabolic process; GO:0090503 RNA phosphodiester bond hydrolysis, exonucleolytic; GO:0048519 negative reg…	GO:0043229 intracellular organelle; GO:0043232 intracellular non-membrane-bounded organelle; GO:0005737 cytoplasm; GO:0044446 intracellular organelle part; GO:0032991 macromolecular complex; GO:0031981 nuclear lumen; GO:0044424 intracellular part; GO:0005730 nucleolus; GO:0005829 cytosol; GO:0005623 cell; GO:0044422 organelle part; GO:0043228 non-membrane-bounded organelle; GO:1905354 exoribonucl…	GO:0003723 RNA binding; GO:0000175 3'-5'-exoribonuclease activity; GO:0016896 exoribonuclease activity, producing 5'-phosphomonoesters; GO:0008408 3'-5' exonuclease activity; GO:0005515 protein binding; GO:0016787 hydrolase activity; GO:0016796 exonuclease activity, active with either ribo- or deoxyribonucleic acids and producing 5'-phosphomonoesters; GO:1901363 heterocyclic compound binding; GO:…	K12589	RRP42, EXOSC7; exosome complex component RRP42	hsa03018 RNA degradation - Homo sapiens (human);	IPR015847; IPR001247; IPR020568; IPR027408;	Exoribonuclease, phosphorolytic domain 2; Exoribonuclease, phosphorolytic domain 1; Ribosomal protein S5 domain 2-type fold; PNPase/RNase PH domain;
Q15527	Surfeit locus protein 2 OS=Homo sapiens OX=9606 GN=SURF2 PE=1 SV=3	1.335	Up	0.0093602	SURF2	29.647	20.031	19.1	4	5	4	0.778	0.794	0.934	1.159	1.115	1.071	extracellular		GO:0016020 membrane; GO:0043229 intracellular organelle; GO:0043232 intracellular non-membrane-bounded organelle; GO:0071944 cell periphery; GO:0044446 intracellular organelle part; GO:0031981 nuclear lumen; GO:0044424 intracellular part; GO:0005730 nucleolus; GO:0016604 nuclear body; GO:0005623 cell; GO:0044422 organelle part; GO:0005886 plasma membrane; GO:0043228 non-membrane-bounded organelle…
Q15646	2'-5'-oligoadenylate synthase-like protein OS=Homo sapiens OX=9606 GN=OASL PE=1 SV=2	0.79	Down	0.0004598	OASL	59.225	88.611	28.4	11	17	11	1.164	1.138	1.083	0.899	0.879	0.895	cytoplasm	GO:0050794 regulation of cellular process; GO:0044700 single organism signaling; GO:0060337 type I interferon signaling pathway; GO:0043903 regulation of symbiosis, encompassing mutualism through parasitism; GO:0002252 immune effector process; GO:0007166 cell surface receptor signaling pathway; GO:0071310 cellular response to organic substance; GO:0098542 defense response to other organism; GO:00…	GO:0043229 intracellular organelle; GO:0016020 membrane; GO:0043232 intracellular non-membrane-bounded organelle; GO:0044446 intracellular organelle part; GO:0005737 cytoplasm; GO:0031981 nuclear lumen; GO:0044424 intracellular part; GO:0005730 nucleolus; GO:0005829 cytosol; GO:0005623 cell; GO:0044422 organelle part; GO:0043228 non-membrane-bounded organelle; GO:0031974 membrane-enclosed lumen; …	GO:0046966 thyroid hormone receptor binding; GO:1901265 nucleoside phosphate binding; GO:0005102 receptor binding; GO:0005515 protein binding; GO:0051427 hormone receptor binding; GO:1901363 heterocyclic compound binding; GO:0097159 organic cyclic compound binding; GO:0003824 catalytic activity; GO:0032553 ribonucleotide binding; GO:0005488 binding; GO:0032550 purine ribonucleoside binding; GO:00…	K14608	OASL; 2'-5'-oligoadenylate synthase-like protein	hsa05165 Human papillomavirus infection - Homo sapiens (human);	IPR018952; IPR029071; IPR006116; IPR000626;	2'-5'-oligoadenylate synthetase 1, domain 2/C-terminal; Ubiquitin-related domain; 2-5-oligoadenylate synthetase, N-terminal; Ubiquitin domain;
Q15800	Methylsterol monooxygenase 1 OS=Homo sapiens OX=9606 GN=MSMO1 PE=1 SV=1	0.787	Down	0.031515	MSMO1	35.215	15.455	8.5	2	3	2	1.103	1.114	1.12	0.937	0.806	0.882	extracellular	GO:0016053 organic acid biosynthetic process; GO:1901615 organic hydroxy compound metabolic process; GO:1902652 secondary alcohol metabolic process; GO:0006066 alcohol metabolic process; GO:1902653 secondary alcohol biosynthetic process; GO:0044699 single-organism process; GO:0044255 cellular lipid metabolic process; GO:0009058 biosynthetic process; GO:0044237 cellular metabolic process; GO:00161…	GO:0043229 intracellular organelle; GO:0016020 membrane; GO:0042175 nuclear outer membrane-endoplasmic reticulum membrane network; GO:0005783 endoplasmic reticulum; GO:0071944 cell periphery; GO:0044446 intracellular organelle part; GO:0005737 cytoplasm; GO:0031224 intrinsic component of membrane; GO:0012505 endomembrane system; GO:0044424 intracellular part; GO:0005623 cell; GO:0016021 integral …	GO:0016709 oxidoreductase activity, acting on paired donors, with incorporation or reduction of molecular oxygen, NAD(P)H as one donor, and incorporation of one atom of oxygen; GO:0000254 C-4 methylsterol oxidase activity; GO:0005506 iron ion binding; GO:0046914 transition metal ion binding; GO:0003824 catalytic activity; GO:0005488 binding; GO:0043167 ion binding; GO:0043169 cation binding; GO:0…	K07750	MESO1, ERG25; methylsterol monooxygenase [EC:1.14.18.9]	hsa00100 Steroid biosynthesis - Homo sapiens (human); hsa01100 Metabolic pathways - Homo sapiens (human);	IPR006694;	Fatty acid hydroxylase;
Q15906	Vacuolar protein sorting-associated protein 72 homolog OS=Homo sapiens OX=9606 GN=VPS72 PE=1 SV=1	0.806	Down	0.0168779	VPS72	40.594	4.2681	8.2	3	4	3	1.057	1.048	1.229	0.899	0.918	0.87	nucleus	GO:0097659 nucleic acid-templated transcription; GO:0044699 single-organism process; GO:0009058 biosynthetic process; GO:0051253 negative regulation of RNA metabolic process; GO:0044237 cellular metabolic process; GO:2001141 regulation of RNA biosynthetic process; GO:0008152 metabolic process; GO:0010558 negative regulation of macromolecule biosynthetic process; GO:0043170 macromolecule metabolic…	GO:0043229 intracellular organelle; GO:0044446 intracellular organelle part; GO:0032991 macromolecular complex; GO:0031981 nuclear lumen; GO:0044424 intracellular part; GO:0016604 nuclear body; GO:0005623 cell; GO:0044422 organelle part; GO:0043226 organelle; GO:0043231 intracellular membrane-bounded organelle; GO:0031974 membrane-enclosed lumen; GO:0005654 nucleoplasm; GO:0005634 nucleus; GO:007…	GO:0097159 organic cyclic compound binding; GO:1901363 heterocyclic compound binding; GO:0003677 DNA binding; GO:0005515 protein binding; GO:0005488 binding; GO:0003676 nucleic acid binding;	K11664	VPS72, TCFL1, YL1; vacuolar protein sorting-associated protein 72		IPR013272;	Vps72/YL1, C-terminal;
Q16134	"Electron transfer flavoprotein-ubiquinone oxidoreductase, mitochondrial OS=Homo sapiens OX=9606 GN=ETFDH PE=1 SV=2"	0.805	Down	0.0043449	ETFDH	68.495	25.055	16.2	9	12	9	1.158	1.057	1.147	0.861	0.915	0.93	mitochondria	GO:0034440 lipid oxidation; GO:0044699 single-organism process; GO:0022904 respiratory electron transport chain; GO:0044255 cellular lipid metabolic process; GO:0050896 response to stimulus; GO:0044237 cellular metabolic process; GO:0071704 organic substance metabolic process; GO:0008152 metabolic process; GO:0006091 generation of precursor metabolites and energy; GO:0030258 lipid modification; G…	GO:0016020 membrane; GO:0031090 organelle membrane; GO:0005737 cytoplasm; GO:0031305 integral component of mitochondrial inner membrane; GO:0032991 macromolecular complex; GO:0031224 intrinsic component of membrane; GO:0098798 mitochondrial protein complex; GO:0044424 intracellular part; GO:0044455 mitochondrial membrane part; GO:0005623 cell; GO:0045251 electron transfer flavoprotein complex; GO…	GO:0004174 electron-transferring-flavoprotein dehydrogenase activity; GO:0043783 oxidoreductase activity, oxidizing metal ions with flavin as acceptor; GO:0016645 oxidoreductase activity, acting on the CH-NH group of donors; GO:0016722 oxidoreductase activity, oxidizing metal ions; GO:1901265 nucleoside phosphate binding; GO:0050660 flavin adenine dinucleotide binding; GO:0043167 ion binding; GO:…	K00311	ETFDH; electron-transferring-flavoprotein dehydrogenase [EC:1.5.5.1]		IPR017896; IPR023753;	4Fe-4S ferredoxin-type, iron-sulphur binding domain; FAD/NAD(P)-binding domain;
Q16719	Kynureninase OS=Homo sapiens OX=9606 GN=KYNU PE=1 SV=1	1.242	Up	0.0002607	KYNU	52.351	129.49	31	13	24	13	0.878	0.885	0.902	1.097	1.137	1.077	cytoplasm	GO:0051188 cofactor biosynthetic process; GO:1901606 alpha-amino acid catabolic process; GO:0019362 pyridine nucleotide metabolic process; GO:0016053 organic acid biosynthetic process; GO:0042182 ketone catabolic process; GO:0009117 nucleotide metabolic process; GO:0044699 single-organism process; GO:0009058 biosynthetic process; GO:0019363 pyridine nucleotide biosynthetic process; GO:0034516 res…	GO:0043226 organelle; GO:0043231 intracellular membrane-bounded organelle; GO:0043229 intracellular organelle; GO:0044464 cell part; GO:0005622 intracellular; GO:0005737 cytoplasm; GO:0044424 intracellular part; GO:0043227 membrane-bounded organelle; GO:0005623 cell; GO:0005829 cytosol; GO:0005739 mitochondrion; GO:0044444 cytoplasmic part;	GO:0016822 hydrolase activity, acting on acid carbon-carbon bonds; GO:0046983 protein dimerization activity; GO:0043167 ion binding; GO:0005515 protein binding; GO:0016787 hydrolase activity; GO:0048037 cofactor binding; GO:0030170 pyridoxal phosphate binding; GO:1901363 heterocyclic compound binding; GO:0097159 organic cyclic compound binding; GO:0030429 kynureninase activity; GO:0042802 identic…	K01556	KYNU, kynU; kynureninase [EC:3.7.1.3]	hsa00380 Tryptophan metabolism - Homo sapiens (human); hsa01100 Metabolic pathways - Homo sapiens (human);	IPR015424; IPR000192; IPR015421; IPR015422;	Pyridoxal phosphate-dependent transferase; Aminotransferase class V domain; Pyridoxal phosphate-dependent transferase, major region, subdomain 1; Pyridoxal phosphate-dependent transferase, major region, subdomain 2;
Q16720	Plasma membrane calcium-transporting ATPase 3 OS=Homo sapiens OX=9606 GN=ATP2B3 PE=1 SV=3	1.248	Up	0.0107611	ATP2B3	134.2	1.3574	7.9	7	16	1	0.855	0.96	0.851	1.127	1.154	1.046	plasma membrane	GO:0065008 regulation of biological quality; GO:0072503 cellular divalent inorganic cation homeostasis; GO:0072511 divalent inorganic cation transport; GO:0034220 ion transmembrane transport; GO:0090662 ATP hydrolysis coupled transmembrane transport; GO:0030001 metal ion transport; GO:1903522 regulation of blood circulation; GO:0023051 regulation of signaling; GO:0030003 cellular cation homeostas…	GO:0043229 intracellular organelle; GO:0016020 membrane; GO:0044421 extracellular region part; GO:0031226 intrinsic component of plasma membrane; GO:0071944 cell periphery; GO:0005737 cytoplasm; GO:0031982 vesicle; GO:0012505 endomembrane system; GO:0031224 intrinsic component of membrane; GO:0044424 intracellular part; GO:0005887 integral component of plasma membrane; GO:0005623 cell; GO:0005576…	GO:0042625 ATPase coupled ion transmembrane transporter activity; GO:1901265 nucleoside phosphate binding; GO:0015399 primary active transmembrane transporter activity; GO:0022892 substrate-specific transporter activity; GO:0016817 hydrolase activity, acting on acid anhydrides; GO:0005515 protein binding; GO:0016787 hydrolase activity; GO:0022891 substrate-specific transmembrane transporter activ…	K05850	ATP2B; Ca2+ transporting ATPase, plasma membrane [EC:3.6.3.8]	hsa04020 Calcium signaling pathway - Homo sapiens (human); hsa04022 cGMP-PKG signaling pathway - Homo sapiens (human); hsa04024 cAMP signaling pathway - Homo sapiens (human); hsa04261 Adrenergic signaling in cardiomyocytes - Homo sapiens (human); hsa04925 Aldosterone synthesis and secretion - Homo sapiens (human); hsa04970 Salivary secretion - Homo sapiens (human); hsa04972 Pancreatic secretion -…	IPR023298; IPR004014; IPR022141; IPR023299; IPR008250; IPR006068; IPR023214;	P-type ATPase, transmembrane domain; Cation-transporting P-type ATPase, N-terminal; Plasma membrane calcium transporting P-type ATPase, C-terminal; P-type ATPase, cytoplasmic domain N; P-type ATPase, A domain; Cation-transporting P-type ATPase, C-terminal; HAD-like domain;
Q16822	"Phosphoenolpyruvate carboxykinase [GTP], mitochondrial OS=Homo sapiens OX=9606 GN=PCK2 PE=1 SV=4"	1.528	Up	0.0030152	PCK2	70.698	22.101	16.1	8	11	8	0.85	0.707	0.83	1.146	1.282	1.22	mitochondria	GO:0065008 regulation of biological quality; GO:0019362 pyridine nucleotide metabolic process; GO:0042593 glucose homeostasis; GO:0050796 regulation of insulin secretion; GO:0002793 positive regulation of peptide secretion; GO:0009749 response to glucose; GO:0044237 cellular metabolic process; GO:0071345 cellular response to cytokine stimulus; GO:0009607 response to biotic stimulus; GO:0006006 gl…	GO:0005759 mitochondrial matrix; GO:0043229 intracellular organelle; GO:0044421 extracellular region part; GO:0044429 mitochondrial part; GO:0031982 vesicle; GO:0005737 cytoplasm; GO:0044446 intracellular organelle part; GO:0044424 intracellular part; GO:0005623 cell; GO:0005576 extracellular region; GO:0005739 mitochondrion; GO:0044422 organelle part; GO:0070062 extracellular exosome; GO:0031974…	GO:1901265 nucleoside phosphate binding; GO:0004611 phosphoenolpyruvate carboxykinase activity; GO:0001882 nucleoside binding; GO:0043167 ion binding; GO:0016829 lyase activity; GO:0005515 protein binding; GO:0000166 nucleotide binding; GO:1901363 heterocyclic compound binding; GO:0097159 organic cyclic compound binding; GO:0032549 ribonucleoside binding; GO:0097367 carbohydrate derivative bindin…	K01596	E4.1.1.32, pckA, PCK; phosphoenolpyruvate carboxykinase (GTP) [EC:4.1.1.32]	hsa00010 Glycolysis / Gluconeogenesis - Homo sapiens (human); hsa00020 Citrate cycle (TCA cycle) - Homo sapiens (human); hsa00620 Pyruvate metabolism - Homo sapiens (human); hsa01100 Metabolic pathways - Homo sapiens (human); hsa03320 PPAR signaling pathway - Homo sapiens (human); hsa04068 FoxO signaling pathway - Homo sapiens (human); hsa04151 PI3K-Akt signaling pathway - Homo sapiens (human); h…	IPR008210; IPR013035;	Phosphoenolpyruvate carboxykinase, N-terminal; Phosphoenolpyruvate carboxykinase, C-terminal;
Q16831	Uridine phosphorylase 1 OS=Homo sapiens OX=9606 GN=UPP1 PE=1 SV=1	1.379	Up	0.000164261	UPP1	33.934	43.24	36.1	10	18	10	0.848	0.861	0.8	1.159	1.136	1.164	cytoplasm	GO:0046132 pyrimidine ribonucleoside biosynthetic process; GO:0046135 pyrimidine nucleoside catabolic process; GO:0009116 nucleoside metabolic process; GO:0044206 UMP salvage; GO:0009130 pyrimidine nucleoside monophosphate biosynthetic process; GO:0009117 nucleotide metabolic process; GO:0032262 pyrimidine nucleotide salvage; GO:0006218 uridine catabolic process; GO:0044699 single-organism proces…	GO:0044464 cell part; GO:0005622 intracellular; GO:0005737 cytoplasm; GO:0044424 intracellular part; GO:0005623 cell; GO:0005829 cytosol; GO:0044444 cytoplasmic part;	GO:0004850 uridine phosphorylase activity; GO:0016763 transferase activity, transferring pentosyl groups; GO:0016757 transferase activity, transferring glycosyl groups; GO:0003824 catalytic activity; GO:0016740 transferase activity;	K00757	udp, UPP; uridine phosphorylase [EC:2.4.2.3]	hsa00240 Pyrimidine metabolism - Homo sapiens (human); hsa00983 Drug metabolism - other enzymes - Homo sapiens (human); hsa01100 Metabolic pathways - Homo sapiens (human);	IPR000845;	Nucleoside phosphorylase domain;
Q53GA4	Pleckstrin homology-like domain family A member 2 OS=Homo sapiens OX=9606 GN=PHLDA2 PE=1 SV=2	1.313	Up	0.00176485	PHLDA2	17.092	11.015	36.2	4	4	4	0.895	0.835	0.857	1.072	1.192	1.134	cytoplasm	GO:0050794 regulation of cellular process; GO:0043467 regulation of generation of precursor metabolites and energy; GO:0000003 reproduction; GO:0044707 single-multicellular organism process; GO:0040008 regulation of growth; GO:0042127 regulation of cell proliferation; GO:0001890 placenta development; GO:0022414 reproductive process; GO:0060255 regulation of macromolecule metabolic process; GO:004…	GO:0016020 membrane; GO:0044424 intracellular part; GO:0005623 cell; GO:0044464 cell part; GO:0005622 intracellular; GO:0005737 cytoplasm;					IPR011993; IPR001849;	PH domain-like; Pleckstrin homology domain;
Q5K651	Sterile alpha motif domain-containing protein 9 OS=Homo sapiens OX=9606 GN=SAMD9 PE=1 SV=1	0.796	Down	0.0025636	SAMD9	184.28	43.716	9.3	11	16	11	1.156	1.089	1.043	0.895	0.847	0.876	nucleus	GO:0016043 cellular component organization; GO:0090174 organelle membrane fusion; GO:0016192 vesicle-mediated transport; GO:0044763 single-organism cellular process; GO:0061025 membrane fusion; GO:0044699 single-organism process; GO:0016050 vesicle organization; GO:0044802 single-organism membrane organization; GO:0048284 organelle fusion; GO:0051234 establishment of localization; GO:0006810 tran…	GO:0097708 intracellular vesicle; GO:0043229 intracellular organelle; GO:0031410 cytoplasmic vesicle; GO:0031982 vesicle; GO:0005737 cytoplasm; GO:0012505 endomembrane system; GO:0044424 intracellular part; GO:0005829 cytosol; GO:0005623 cell; GO:0005769 early endosome; GO:0043226 organelle; GO:0043231 intracellular membrane-bounded organelle; GO:0005622 intracellular; GO:0044464 cell part; GO:00…	GO:0005515 protein binding; GO:0005488 binding;				IPR013761; IPR001660; IPR027417;	Sterile alpha motif/pointed domain; Sterile alpha motif domain; P-loop containing nucleoside triphosphate hydrolase;
Q5RHP9	Glutamate-rich protein 3 OS=Homo sapiens OX=9606 GN=ERICH3 PE=2 SV=1	0.623	Down	0.00050395	ERICH3	168.46	1.2245	0.6	1	2	1	1.28	1.158	1.277	0.82	0.736	0.759	nucleus
Q5T1C6	Acyl-coenzyme A thioesterase THEM4 OS=Homo sapiens OX=9606 GN=THEM4 PE=1 SV=1	1.218	Up	0.031458	THEM4	27.129	4.6145	12.1	3	3	3	0.859	0.895	0.948	1.195	0.995	1.102	mitochondria	GO:0051188 cofactor biosynthetic process; GO:0044700 single organism signaling; GO:0065008 regulation of biological quality; GO:0043491 protein kinase B signaling; GO:0006839 mitochondrial transport; GO:0035337 fatty-acyl-CoA metabolic process; GO:0044699 single-organism process; GO:0009058 biosynthetic process; GO:0044255 cellular lipid metabolic process; GO:0044237 cellular metabolic process; G…	GO:0016020 membrane; GO:0031090 organelle membrane; GO:0071944 cell periphery; GO:0032587 ruffle membrane; GO:0005737 cytoplasm; GO:0044424 intracellular part; GO:0005623 cell; GO:0044422 organelle part; GO:0005740 mitochondrial envelope; GO:0031974 membrane-enclosed lumen; GO:0031970 organelle envelope lumen; GO:0098590 plasma membrane region; GO:0070013 intracellular organelle lumen; GO:0031256…	GO:0102991 myristoyl-CoA hydrolase activity; GO:0003824 catalytic activity; GO:0016788 hydrolase activity, acting on ester bonds; GO:0047617 acyl-CoA hydrolase activity; GO:0016289 CoA hydrolase activity; GO:0016787 hydrolase activity; GO:0016790 thiolester hydrolase activity; GO:0016290 palmitoyl-CoA hydrolase activity;	K16339	THEM4, CTMP; thioesterase superfamily member 4	hsa00062 Fatty acid elongation - Homo sapiens (human); hsa04151 PI3K-Akt signaling pathway - Homo sapiens (human);	IPR006683; IPR029069;	Thioesterase domain; HotDog domain;
Q5T440	"Putative transferase CAF17, mitochondrial OS=Homo sapiens OX=9606 GN=IBA57 PE=1 SV=1"	0.83	Down	0.0147834	IBA57	38.155	6.7412	17.1	5	5	5	1.074	1.112	1.1	0.842	0.901	0.983	mitochondria	GO:0044085 cellular component biogenesis; GO:0051188 cofactor biosynthetic process; GO:0046148 pigment biosynthetic process; GO:0016043 cellular component organization; GO:0006725 cellular aromatic compound metabolic process; GO:0006783 heme biosynthetic process; GO:0044699 single-organism process; GO:0009058 biosynthetic process; GO:1901566 organonitrogen compound biosynthetic process; GO:004216…	GO:0005759 mitochondrial matrix; GO:0043229 intracellular organelle; GO:0044429 mitochondrial part; GO:0005737 cytoplasm; GO:0044446 intracellular organelle part; GO:0044424 intracellular part; GO:0005623 cell; GO:0005739 mitochondrion; GO:0044422 organelle part; GO:0031974 membrane-enclosed lumen; GO:0043226 organelle; GO:0043231 intracellular membrane-bounded organelle; GO:0070013 intracellular…	GO:0097159 organic cyclic compound binding; GO:1901363 heterocyclic compound binding; GO:0003723 RNA binding; GO:0003824 catalytic activity; GO:0005488 binding; GO:0003676 nucleic acid binding; GO:0016740 transferase activity;	K22073	IBA57; transferase CAF17, mitochondrial [EC:2.1.-.-]		IPR013977;	Glycine cleavage T-protein, C-terminal barrel domain;
Q5TH69	Brefeldin A-inhibited guanine nucleotide-exchange protein 3 OS=Homo sapiens OX=9606 GN=ARFGEF3 PE=1 SV=3	0.832	Down	0.0059981	ARFGEF3	41.878	1.4257	0.3	1	2	1	1.115	1.084	1.083	0.875	0.972	0.885	nucleus	GO:0050794 regulation of cellular process; GO:0023051 regulation of signaling; GO:0046578 regulation of Ras protein signal transduction; GO:0031324 negative regulation of cellular metabolic process; GO:0048519 negative regulation of biological process; GO:0048523 negative regulation of cellular process; GO:0010923 negative regulation of phosphatase activity; GO:0051346 negative regulation of hydr…	GO:0030658 transport vesicle membrane; GO:0016020 membrane; GO:0043229 intracellular organelle; GO:0097708 intracellular vesicle; GO:0098588 bounding membrane of organelle; GO:0031090 organelle membrane; GO:0031410 cytoplasmic vesicle; GO:0031982 vesicle; GO:0005737 cytoplasm; GO:0044446 intracellular organelle part; GO:0044433 cytoplasmic vesicle part; GO:0031224 intrinsic component of membrane;…	GO:0098772 molecular function regulator; GO:0005086 ARF guanyl-nucleotide exchange factor activity; GO:0005085 guanyl-nucleotide exchange factor activity; GO:0005488 binding;	K17572	ARFGEF3, KEPI; brefeldin A-inhibited guanine nucleotide-exchange protein 3		IPR000904; IPR032629; IPR016024; IPR015403;	Sec7 domain; Mon2, dimerisation and cyclophilin-binding domain; Armadillo-type fold; Sec7, C-terminal;
Q6AI08	HEAT repeat-containing protein 6 OS=Homo sapiens OX=9606 GN=HEATR6 PE=1 SV=1	1.206	Up	0.0024038	HEATR6	128.78	5.0625	2.9	3	3	3	0.863	0.906	0.893	1.112	1.026	1.072	nucleus			GO:0097159 organic cyclic compound binding; GO:1901363 heterocyclic compound binding; GO:0003723 RNA binding; GO:0005488 binding; GO:0003676 nucleic acid binding;				IPR011989; IPR016024; IPR025283;	Armadillo-like helical; Armadillo-type fold; Domain of unknown function DUF4042;
Q6IPR3	tRNA wybutosine-synthesizing protein 3 homolog OS=Homo sapiens OX=9606 GN=TYW3 PE=2 SV=2	1.267	Up	0.0176592	TYW3	29.794	1.7734	8.1	2	2	2	0.898	0.86	0.882	0.989	1.166	1.191	extracellular	GO:0006396 RNA processing; GO:0034470 ncRNA processing; GO:0006725 cellular aromatic compound metabolic process; GO:1901360 organic cyclic compound metabolic process; GO:0006807 nitrogen compound metabolic process; GO:0044238 primary metabolic process; GO:0044237 cellular metabolic process; GO:0032259 methylation; GO:0071704 organic substance metabolic process; GO:0016070 RNA metabolic process; G…		GO:0016741 transferase activity, transferring one-carbon groups; GO:0008168 methyltransferase activity; GO:0003824 catalytic activity; GO:0016740 transferase activity;	K15450	TYW3; tRNA wybutosine-synthesizing protein 3 [EC:2.1.1.282]		IPR003827;	tRNA wybutosine-synthesizing protein;
Q6NUM6	S-adenosyl-L-methionine-dependent tRNA 4-demethylwyosine synthase OS=Homo sapiens OX=9606 GN=TYW1B PE=2 SV=4	0.833	Down	0.035318	TYW1B	76.946	4.2165	4.8	3	4	3	1.159	1.128	0.992	0.859	0.963	0.908	cytoplasm	GO:0006396 RNA processing; GO:0034470 ncRNA processing; GO:0006725 cellular aromatic compound metabolic process; GO:0055114 oxidation-reduction process; GO:0006807 nitrogen compound metabolic process; GO:0044699 single-organism process; GO:1901360 organic cyclic compound metabolic process; GO:0044238 primary metabolic process; GO:0044237 cellular metabolic process; GO:0071704 organic substance me…		GO:1901265 nucleoside phosphate binding; GO:0043167 ion binding; GO:0016829 lyase activity; GO:0000166 nucleotide binding; GO:0051539 4 iron, 4 sulfur cluster binding; GO:0048037 cofactor binding; GO:1901363 heterocyclic compound binding; GO:0097159 organic cyclic compound binding; GO:0097367 carbohydrate derivative binding; GO:0003824 catalytic activity; GO:0032553 ribonucleotide binding; GO:000…	K15449	TYW1; tRNA wybutosine-synthesizing protein 1 [EC:4.1.3.44]		IPR013785; IPR008254; IPR007197; IPR029039; IPR013917;	Aldolase-type TIM barrel; Flavodoxin/nitric oxide synthase; Radical SAM; Flavoprotein-like domain; tRNA wybutosine-synthesis;
Q6NUQ1	RAD50-interacting protein 1 OS=Homo sapiens OX=9606 GN=RINT1 PE=1 SV=1	1.267	Up	0.0059246	RINT1	90.631	4.3152	3.8	3	3	3	0.834	0.959	0.85	1.107	1.136	1.105	nucleus	GO:0060627 regulation of vesicle-mediated transport; GO:0050794 regulation of cellular process; GO:0007346 regulation of mitotic cell cycle; GO:1904289 regulation of mitotic DNA damage checkpoint; GO:2001020 regulation of response to DNA damage stimulus; GO:0023051 regulation of signaling; GO:0044699 single-organism process; GO:0048193 Golgi vesicle transport; GO:0080134 regulation of response to…	GO:0043229 intracellular organelle; GO:0016020 membrane; GO:0042175 nuclear outer membrane-endoplasmic reticulum membrane network; GO:0005783 endoplasmic reticulum; GO:0044446 intracellular organelle part; GO:0005737 cytoplasm; GO:0032991 macromolecular complex; GO:0012505 endomembrane system; GO:0044424 intracellular part; GO:0005829 cytosol; GO:0005623 cell; GO:0044422 organelle part; GO:004323…	GO:0005515 protein binding; GO:0005488 binding;	K20474	RINT1, TIP20; RAD50-interacting protein 1
Q71DI3	Histone H3.2 OS=Homo sapiens OX=9606 GN=HIST2H3A PE=1 SV=3	0.829	Down	0.00152218	HIST2H3A	15.388	5.6671	16.9	3	13	1	1.057	1.101	1.13	0.889	0.904	0.934	nucleus	GO:0044085 cellular component biogenesis; GO:0007596 blood coagulation; GO:0065008 regulation of biological quality; GO:0044699 single-organism process; GO:0051253 negative regulation of RNA metabolic process; GO:0044237 cellular metabolic process; GO:0009611 response to wounding; GO:2001141 regulation of RNA biosynthetic process; GO:0008152 metabolic process; GO:0006334 nucleosome assembly; GO:0…	GO:0043229 intracellular organelle; GO:0044421 extracellular region part; GO:0043232 intracellular non-membrane-bounded organelle; GO:0031982 vesicle; GO:0044446 intracellular organelle part; GO:0031981 nuclear lumen; GO:0032991 macromolecular complex; GO:0044424 intracellular part; GO:0005623 cell; GO:0005576 extracellular region; GO:0044422 organelle part; GO:0044427 chromosomal part; GO:000078…	GO:0097159 organic cyclic compound binding; GO:1901363 heterocyclic compound binding; GO:0042393 histone binding; GO:0003677 DNA binding; GO:0046982 protein heterodimerization activity; GO:0005488 binding; GO:0046983 protein dimerization activity; GO:0003676 nucleic acid binding; GO:0005515 protein binding; GO:0003682 chromatin binding;	K11253	H3; histone H3	hsa05034 Alcoholism - Homo sapiens (human); hsa05202 Transcriptional misregulation in cancer - Homo sapiens (human); hsa05322 Systemic lupus erythematosus - Homo sapiens (human);	IPR009072; IPR007125;	Histone-fold; Histone H2A/H2B/H3;
Q7L5N7	Lysophosphatidylcholine acyltransferase 2 OS=Homo sapiens OX=9606 GN=LPCAT2 PE=1 SV=1	0.73	Down	0.005764	LPCAT2	60.207	20.281	14.9	6	6	6	1.065	1.273	1.152	0.828	0.895	0.823	mitochondria	GO:0016043 cellular component organization; GO:0046470 phosphatidylcholine metabolic process; GO:0046486 glycerolipid metabolic process; GO:0008654 phospholipid biosynthetic process; GO:0097164 ammonium ion metabolic process; GO:0044699 single-organism process; GO:0009058 biosynthetic process; GO:0044255 cellular lipid metabolic process; GO:1901566 organonitrogen compound biosynthetic process; GO…	GO:0043229 intracellular organelle; GO:0016020 membrane; GO:0042175 nuclear outer membrane-endoplasmic reticulum membrane network; GO:0005783 endoplasmic reticulum; GO:0098588 bounding membrane of organelle; GO:0043232 intracellular non-membrane-bounded organelle; GO:0031090 organelle membrane; GO:0044446 intracellular organelle part; GO:0005737 cytoplasm; GO:0000139 Golgi membrane; GO:0031224 in…	GO:0047192 1-alkylglycerophosphocholine O-acetyltransferase activity; GO:0003841 1-acylglycerol-3-phosphate O-acyltransferase activity; GO:0016411 acylglycerol O-acyltransferase activity; GO:0043167 ion binding; GO:0016413 O-acetyltransferase activity; GO:0016747 transferase activity, transferring acyl groups other than amino-acyl groups; GO:0016407 acetyltransferase activity; GO:0047144 2-acylgl…	K13510	LPCAT1_2; lysophosphatidylcholine acyltransferase / lyso-PAF acetyltransferase [EC:2.3.1.23 2.3.1.67]	hsa00564 Glycerophospholipid metabolism - Homo sapiens (human); hsa00565 Ether lipid metabolism - Homo sapiens (human); hsa01100 Metabolic pathways - Homo sapiens (human);	IPR002123; IPR011992; IPR002048;	Phospholipid/glycerol acyltransferase; EF-hand domain pair; EF-hand domain;
Q7L5Y1	Mitochondrial enolase superfamily member 1 OS=Homo sapiens OX=9606 GN=ENOSF1 PE=1 SV=1	0.644	Down	0.023462	ENOSF1	49.786	23.766	6.5	2	2	2	1.04	1.507	1.125	0.846	0.786	0.733	mitochondria	GO:0044712 single-organism catabolic process; GO:0044275 cellular carbohydrate catabolic process; GO:0044281 small molecule metabolic process; GO:0044763 single-organism cellular process; GO:0044699 single-organism process; GO:0006807 nitrogen compound metabolic process; GO:0044282 small molecule catabolic process; GO:0044238 primary metabolic process; GO:0005975 carbohydrate metabolic process; G…	GO:0043226 organelle; GO:0043231 intracellular membrane-bounded organelle; GO:0043229 intracellular organelle; GO:0044464 cell part; GO:0005622 intracellular; GO:0005737 cytoplasm; GO:0044424 intracellular part; GO:0043227 membrane-bounded organelle; GO:0005623 cell; GO:0005739 mitochondrion; GO:0044444 cytoplasmic part;	GO:0000287 magnesium ion binding; GO:0050023 L-fuconate dehydratase activity; GO:0016853 isomerase activity; GO:0003824 catalytic activity; GO:0005488 binding; GO:0043167 ion binding; GO:0043169 cation binding; GO:0016829 lyase activity; GO:0046872 metal ion binding; GO:0016836 hydro-lyase activity; GO:0016835 carbon-oxygen lyase activity;	K18334	fucD; L-fuconate dehydratase [EC:4.2.1.68]	hsa00051 Fructose and mannose metabolism - Homo sapiens (human);	IPR013341; IPR029065; IPR029017; IPR013342;	Mandelate racemase/muconate lactonizing enzyme, N-terminal domain; Enolase C-terminal domain-like; Enolase N-terminal domain-like; Mandelate racemase/muconate lactonizing enzyme, C-terminal;
Q7Z2Y8	Interferon-induced very large GTPase 1 OS=Homo sapiens OX=9606 GN=GVINP1 PE=2 SV=2	0.808	Down	0.00028217	GVINP1	279.04	-2	0.3	1	1	1	1.137	1.094	1.096	0.884	0.919	0.885	plasma membrane		GO:0043226 organelle; GO:0043231 intracellular membrane-bounded organelle; GO:0043229 intracellular organelle; GO:0005634 nucleus; GO:0044464 cell part; GO:0005622 intracellular; GO:0005737 cytoplasm; GO:0044424 intracellular part; GO:0005829 cytosol; GO:0043227 membrane-bounded organelle; GO:0005623 cell; GO:0044444 cytoplasmic part;	GO:1901265 nucleoside phosphate binding; GO:0001882 nucleoside binding; GO:0043167 ion binding; GO:0000166 nucleotide binding; GO:1901363 heterocyclic compound binding; GO:0097159 organic cyclic compound binding; GO:0032549 ribonucleoside binding; GO:0097367 carbohydrate derivative binding; GO:0032553 ribonucleotide binding; GO:0005488 binding; GO:0032550 purine ribonucleoside binding; GO:0043168…				IPR029028; IPR027417; IPR030383;	Alpha/beta knot methyltransferases; P-loop containing nucleoside triphosphate hydrolase; Very large inducible GTPASE (VLIG)-type guanine nucleotide-binding (G) domain;
Q86VR2	Reticulophagy regulator 3 OS=Homo sapiens OX=9606 GN=RETREG3 PE=1 SV=1	1.348	Up	0.0079362	RETREG3	51.396	3.2676	3.2	1	2	1	0.788	0.877	0.886	1.069	1.254	1.117	plasma membrane	GO:0050794 regulation of cellular process; GO:0044707 single-multicellular organism process; GO:0045666 positive regulation of neuron differentiation; GO:0048869 cellular developmental process; GO:0044699 single-organism process; GO:0022008 neurogenesis; GO:0031344 regulation of cell projection organization; GO:0045597 positive regulation of cell differentiation; GO:0051239 regulation of multicel…	GO:0031224 intrinsic component of membrane; GO:0016020 membrane; GO:0016021 integral component of membrane; GO:0044425 membrane part;	GO:0005515 protein binding; GO:0005488 binding;
Q86WC4	Osteopetrosis-associated transmembrane protein 1 OS=Homo sapiens OX=9606 GN=OSTM1 PE=1 SV=1	1.298	Up	0.0074988	OSTM1	37.256	4.6725	7.8	2	3	2	0.916	0.877	0.813	1.135	1.199	1.049	extracellular	GO:0032502 developmental process; GO:0044707 single-multicellular organism process; GO:0030316 osteoclast differentiation; GO:0034220 ion transmembrane transport; GO:0030099 myeloid cell differentiation; GO:0002521 leukocyte differentiation; GO:0048731 system development; GO:0048869 cellular developmental process; GO:0044763 single-organism cellular process; GO:0044699 single-organism process; GO…	GO:0043229 intracellular organelle; GO:0016020 membrane; GO:0098588 bounding membrane of organelle; GO:0031090 organelle membrane; GO:0005737 cytoplasm; GO:0044446 intracellular organelle part; GO:0031224 intrinsic component of membrane; GO:0044424 intracellular part; GO:0005829 cytosol; GO:0005623 cell; GO:0016021 integral component of membrane; GO:0044422 organelle part; GO:0098852 lytic vacuol…
Q86Y39	NADH dehydrogenase [ubiquinone] 1 alpha subcomplex subunit 11 OS=Homo sapiens OX=9606 GN=NDUFA11 PE=1 SV=3	1.244	Up	0.027505	NDUFA11	14.852	22.597	19.9	2	4	2	0.913	0.973	0.818	1.132	1.192	1.039	mitochondria	GO:0044085 cellular component biogenesis; GO:0009116 nucleoside metabolic process; GO:0042278 purine nucleoside metabolic process; GO:0009167 purine ribonucleoside monophosphate metabolic process; GO:0009117 nucleotide metabolic process; GO:0044699 single-organism process; GO:0044237 cellular metabolic process; GO:0006796 phosphate-containing compound metabolic process; GO:0008152 metabolic proce…	GO:0016020 membrane; GO:0098800 inner mitochondrial membrane protein complex; GO:0031090 organelle membrane; GO:0098796 membrane protein complex; GO:0005737 cytoplasm; GO:0031224 intrinsic component of membrane; GO:0032991 macromolecular complex; GO:0045271 respiratory chain complex I; GO:0044424 intracellular part; GO:0098798 mitochondrial protein complex; GO:0005747 mitochondrial respiratory ch…		K03956	NDUFA11; NADH dehydrogenase (ubiquinone) 1 alpha subcomplex subunit 11	hsa00190 Oxidative phosphorylation - Homo sapiens (human); hsa01100 Metabolic pathways - Homo sapiens (human); hsa04714 Thermogenesis - Homo sapiens (human); hsa04723 Retrograde endocannabinoid signaling - Homo sapiens (human); hsa04932 Non-alcoholic fatty liver disease (NAFLD) - Homo sapiens (human); hsa05010 Alzheimer disease - Homo sapiens (human); hsa05012 Parkinson disease - Homo sapiens (hu…
Q8IV56	Proline-rich protein 15 OS=Homo sapiens OX=9606 GN=PRR15 PE=2 SV=1	0.788	Down	0.0100829	PRR15	13.715	2.9915	21.7	2	3	2	1.084	1.131	1.152	0.806	0.955	0.891	nucleus	GO:0032502 developmental process; GO:0044707 single-multicellular organism process; GO:0044767 single-organism developmental process; GO:0044699 single-organism process; GO:0007275 multicellular organism development; GO:0032501 multicellular organismal process; GO:0048856 anatomical structure development;
Q8IWB7	WD repeat and FYVE domain-containing protein 1 OS=Homo sapiens OX=9606 GN=WDFY1 PE=1 SV=1	0.805	Down	0.0164586	WDFY1	46.323	6.1866	6.3	2	3	2	1.129	1.117	1.088	0.889	0.981	0.813	cytoplasm,nucleus	GO:0050794 regulation of cellular process; GO:0034121 regulation of toll-like receptor signaling pathway; GO:0034123 positive regulation of toll-like receptor signaling pathway; GO:0023051 regulation of signaling; GO:0034143 regulation of toll-like receptor 4 signaling pathway; GO:0048522 positive regulation of cellular process; GO:0080134 regulation of response to stress; GO:0031347 regulation o…	GO:0097708 intracellular vesicle; GO:0043229 intracellular organelle; GO:0031410 cytoplasmic vesicle; GO:0005737 cytoplasm; GO:0031982 vesicle; GO:0012505 endomembrane system; GO:0044424 intracellular part; GO:0005829 cytosol; GO:0005623 cell; GO:0005769 early endosome; GO:0043231 intracellular membrane-bounded organelle; GO:0043226 organelle; GO:0005634 nucleus; GO:0005622 intracellular; GO:0044…	GO:0005545 1-phosphatidylinositol binding; GO:0046914 transition metal ion binding; GO:0005488 binding; GO:0005543 phospholipid binding; GO:0035091 phosphatidylinositol binding; GO:0043167 ion binding; GO:0008289 lipid binding; GO:0046872 metal ion binding; GO:0043169 cation binding; GO:0005515 protein binding; GO:0043168 anion binding; GO:0008270 zinc ion binding;				IPR000306; IPR017455; IPR013083; IPR017986; IPR015943; IPR011011;	FYVE zinc finger; Zinc finger, FYVE-related; Zinc finger, RING/FYVE/PHD-type; WD40-repeat-containing domain; WD40/YVTN repeat-like-containing domain; Zinc finger, FYVE/PHD-type;
Q8N108	Mesoderm induction early response protein 1 OS=Homo sapiens OX=9606 GN=MIER1 PE=1 SV=2	0.449	Down	0.033595	MIER1	57.983	6.6225	8.4	3	3	3	0.986	1.286	1.65	0.518	0.655		nucleus	GO:0044700 single organism signaling; GO:0097659 nucleic acid-templated transcription; GO:0023051 regulation of signaling; GO:1902533 positive regulation of intracellular signal transduction; GO:0044699 single-organism process; GO:0009058 biosynthetic process; GO:0044237 cellular metabolic process; GO:1905269 positive regulation of chromatin organization; GO:0051130 positive regulation of cellula…	GO:0043229 intracellular organelle; GO:0005737 cytoplasm; GO:0044446 intracellular organelle part; GO:0032991 macromolecular complex; GO:0031981 nuclear lumen; GO:0017053 transcriptional repressor complex; GO:0044424 intracellular part; GO:0005623 cell; GO:0044422 organelle part; GO:0043226 organelle; GO:0043231 intracellular membrane-bounded organelle; GO:0031974 membrane-enclosed lumen; GO:0005…	GO:0097159 organic cyclic compound binding; GO:1901363 heterocyclic compound binding; GO:0003677 DNA binding; GO:0005515 protein binding; GO:0004871 signal transducer activity; GO:0005488 binding; GO:0003676 nucleic acid binding;				IPR000949; IPR001005; IPR009057; IPR017884;	ELM2 domain; SANT/Myb domain; Homeobox domain-like; SANT domain;
Q8N556	Actin filament-associated protein 1 OS=Homo sapiens OX=9606 GN=AFAP1 PE=1 SV=2	0.725	Down	0.032804	AFAP1	80.724	7.7349	4.9	3	3	3	1.086	1.383	1.024	0.887	0.855	0.789	nucleus	GO:0050794 regulation of cellular process; GO:0010646 regulation of cell communication; GO:0050789 regulation of biological process; GO:0023051 regulation of signaling; GO:0048583 regulation of response to stimulus; GO:0033043 regulation of organelle organization; GO:0051128 regulation of cellular component organization; GO:0051493 regulation of cytoskeleton organization; GO:0009966 regulation of…	GO:0043229 intracellular organelle; GO:0043232 intracellular non-membrane-bounded organelle; GO:0030054 cell junction; GO:0005737 cytoplasm; GO:0070161 anchoring junction; GO:0044424 intracellular part; GO:0005829 cytosol; GO:0005623 cell; GO:0015629 actin cytoskeleton; GO:0043228 non-membrane-bounded organelle; GO:0043226 organelle; GO:0005856 cytoskeleton; GO:0005925 focal adhesion; GO:0005622 …	GO:0003779 actin binding; GO:0005515 protein binding; GO:0008092 cytoskeletal protein binding; GO:0005488 binding;	K18616	AFAP1; actin filament associated protein 1		IPR011993; IPR001849;	PH domain-like; Pleckstrin homology domain;
Q8N5A5	Zinc finger CCCH-type with G patch domain-containing protein OS=Homo sapiens OX=9606 GN=ZGPAT PE=1 SV=3	1.227	Up	0.0076395	ZGPAT	57.358	20.069	12.1	6	8	6	0.871	0.908	0.971	1.171	1.07	1.133	nucleus	GO:0009968 negative regulation of signal transduction; GO:1901185 negative regulation of ERBB signaling pathway; GO:0097659 nucleic acid-templated transcription; GO:0023051 regulation of signaling; GO:0009058 biosynthetic process; GO:0044237 cellular metabolic process; GO:0051253 negative regulation of RNA metabolic process; GO:0010469 regulation of receptor activity; GO:0031400 negative regulati…	GO:0016020 membrane; GO:0043226 organelle; GO:0043231 intracellular membrane-bounded organelle; GO:0043229 intracellular organelle; GO:0005634 nucleus; GO:0071944 cell periphery; GO:0044464 cell part; GO:0005622 intracellular; GO:0044424 intracellular part; GO:0043227 membrane-bounded organelle; GO:0005623 cell; GO:0005886 plasma membrane;	GO:0000981 RNA polymerase II transcription factor activity, sequence-specific DNA binding; GO:0003677 DNA binding; GO:0000976 transcription regulatory region sequence-specific DNA binding; GO:0003690 double-stranded DNA binding; GO:0043167 ion binding; GO:1990837 sequence-specific double-stranded DNA binding; GO:0001012 RNA polymerase II regulatory region DNA binding; GO:0005515 protein binding; …				IPR000571; IPR000467;	Zinc finger, CCCH-type; G-patch domain;
Q8N668	COMM domain-containing protein 1 OS=Homo sapiens OX=9606 GN=COMMD1 PE=1 SV=1	0.8	Down	0.02368	COMMD1	21.178	5.4308	12.1	2	3	2	1.056	1.214	1.072	0.819	0.901	0.954	cytoplasm	GO:0065008 regulation of biological quality; GO:0032270 positive regulation of cellular protein metabolic process; GO:0043433 negative regulation of sequence-specific DNA binding transcription factor activity; GO:0097659 nucleic acid-templated transcription; GO:2000008 regulation of protein localization to cell surface; GO:0009058 biosynthetic process; GO:0010766 negative regulation of sodium ion…	GO:0016020 membrane; GO:0044421 extracellular region part; GO:0031090 organelle membrane; GO:0031410 cytoplasmic vesicle; GO:0005737 cytoplasm; GO:0031982 vesicle; GO:0044433 cytoplasmic vesicle part; GO:0032991 macromolecular complex; GO:0044424 intracellular part; GO:0005623 cell; GO:0044422 organelle part; GO:0005769 early endosome; GO:0055037 recycling endosome; GO:0031974 membrane-enclosed l…	GO:1901981 phosphatidylinositol phosphate binding; GO:0046983 protein dimerization activity; GO:0043167 ion binding; GO:0080025 phosphatidylinositol-3,5-bisphosphate binding; GO:0005515 protein binding; GO:0005507 copper ion binding; GO:0043325 phosphatidylinositol-3,4-bisphosphate binding; GO:1902936 phosphatidylinositol bisphosphate binding; GO:0042802 identical protein binding; GO:0046914 tran…	K22557			IPR017920; IPR033776;	COMM domain; COMMD1 N-terminal domain;
Q8WWA1	Transmembrane protein 40 OS=Homo sapiens OX=9606 GN=TMEM40 PE=1 SV=2	1.359	Up	0.00040143	TMEM40	25.495	6.1837	4.7	1	1	1	0.812	0.841	0.885	1.141	1.129	1.179	plasma membrane		GO:0031224 intrinsic component of membrane; GO:0016020 membrane; GO:0016021 integral component of membrane; GO:0044425 membrane part;
Q8WWN8	"Arf-GAP with Rho-GAP domain, ANK repeat and PH domain-containing protein 3 OS=Homo sapiens OX=9606 GN=ARAP3 PE=1 SV=1"	0.751	Down	0.0039958	ARAP3	169.84	4.8281	4.1	6	8	6	1.137	1.129	1.128	0.87	0.82	0.859	cytoplasm	GO:0044700 single organism signaling; GO:0050794 regulation of cellular process; GO:0016043 cellular component organization; GO:0065008 regulation of biological quality; GO:0035021 negative regulation of Rac protein signal transduction; GO:0009968 negative regulation of signal transduction; GO:0023051 regulation of signaling; GO:0044699 single-organism process; GO:0046578 regulation of Ras protei…	GO:0031252 cell leading edge; GO:0043229 intracellular organelle; GO:0016020 membrane; GO:0042995 cell projection; GO:0043232 intracellular non-membrane-bounded organelle; GO:0071944 cell periphery; GO:0005737 cytoplasm; GO:0044424 intracellular part; GO:0005623 cell; GO:0005829 cytosol; GO:0005886 plasma membrane; GO:0043228 non-membrane-bounded organelle; GO:0043226 organelle; GO:0005856 cytosk…	GO:1901981 phosphatidylinositol phosphate binding; GO:0060589 nucleoside-triphosphatase regulator activity; GO:0030695 GTPase regulator activity; GO:0043167 ion binding; GO:0005515 protein binding; GO:0098772 molecular function regulator; GO:0043325 phosphatidylinositol-3,4-bisphosphate binding; GO:1902936 phosphatidylinositol bisphosphate binding; GO:0030234 enzyme regulator activity; GO:0005488…	K12490	ARAP3; Arf-GAP with Rho-GAP domain, ANK repeat and PH domain-containing protein 3	hsa04015 Rap1 signaling pathway - Homo sapiens (human); hsa04024 cAMP signaling pathway - Homo sapiens (human); hsa04144 Endocytosis - Homo sapiens (human);	IPR013761; IPR001660; IPR008936; IPR001849; IPR029071; IPR011993; IPR000198; IPR000159;	Sterile alpha motif/pointed domain; Sterile alpha motif domain; Rho GTPase activation protein; Pleckstrin homology domain; Ubiquitin-related domain; PH domain-like; Rho GTPase-activating protein domain; Ras-associating (RA) domain;
Q969Y2	"tRNA modification GTPase GTPBP3, mitochondrial OS=Homo sapiens OX=9606 GN=GTPBP3 PE=1 SV=2"	1.233	Up	0.030436	GTPBP3	52.058	41.629	7.1	2	2	2	0.981	0.881	0.819	1.184	1.073	1.049	mitochondria	GO:0006396 RNA processing; GO:0034470 ncRNA processing; GO:0006725 cellular aromatic compound metabolic process; GO:1901360 organic cyclic compound metabolic process; GO:0006807 nitrogen compound metabolic process; GO:0044238 primary metabolic process; GO:0009451 RNA modification; GO:0044237 cellular metabolic process; GO:0071704 organic substance metabolic process; GO:0016070 RNA metabolic proce…	GO:0043226 organelle; GO:0043231 intracellular membrane-bounded organelle; GO:0043229 intracellular organelle; GO:0005634 nucleus; GO:0044464 cell part; GO:0005622 intracellular; GO:0005737 cytoplasm; GO:0044424 intracellular part; GO:0043227 membrane-bounded organelle; GO:0005623 cell; GO:0005739 mitochondrion; GO:0044444 cytoplasmic part;	GO:1901265 nucleoside phosphate binding; GO:0001882 nucleoside binding; GO:0043167 ion binding; GO:0016817 hydrolase activity, acting on acid anhydrides; GO:0005515 protein binding; GO:0016787 hydrolase activity; GO:0000166 nucleotide binding; GO:0017111 nucleoside-triphosphatase activity; GO:1901363 heterocyclic compound binding; GO:0097159 organic cyclic compound binding; GO:0032549 ribonucleos…	K03650	mnmE, trmE, MSS1; tRNA modification GTPase [EC:3.6.-.-]		IPR018948; IPR025867; IPR027417; IPR027266; IPR005225; IPR006073; IPR027368; IPR031168;	GTP-binding protein TrmE, N-terminal; MnmE, helical domain; P-loop containing nucleoside triphosphate hydrolase; GTP-binding protein TrmE/Glycine cleavage system T protein, domain 1; Small GTP-binding protein domain; GTP binding domain; tRNA modification GTPase MnmE domain 2; TrmE-type guanine nucleotide-binding domain;
Q96BJ8	Engulfment and cell motility protein 3 OS=Homo sapiens OX=9606 GN=ELMO3 PE=1 SV=3	0.714	Down	0.03488	ELMO3	81.466	14.484	12.5	7	9	7	1.136	1.33	0.97	0.849	0.735	0.871	mitochondria	GO:0016477 cell migration; GO:0051674 localization of cell; GO:0016192 vesicle-mediated transport; GO:0044763 single-organism cellular process; GO:0044699 single-organism process; GO:0048870 cell motility; GO:0006897 endocytosis; GO:0051234 establishment of localization; GO:0006909 phagocytosis; GO:0006810 transport; GO:1902578 single-organism localization; GO:0008219 cell death; GO:0006915 apopt…	GO:0044424 intracellular part; GO:0005623 cell; GO:0044464 cell part; GO:0005622 intracellular; GO:0005737 cytoplasm;	GO:0019904 protein domain specific binding; GO:0005515 protein binding; GO:0017124 SH3 domain binding; GO:0005488 binding;	K19241	ELMO3; engulfment and cell motility protein 3	hsa05100 Bacterial invasion of epithelial cells - Homo sapiens (human); hsa05131 Shigellosis - Homo sapiens (human);	IPR006816; IPR011993; IPR024574; IPR016024; IPR001849;	ELMO domain; PH domain-like; Domain of unknown function DUF3361; Armadillo-type fold; Pleckstrin homology domain;
Q96FN4	Copine-2 OS=Homo sapiens OX=9606 GN=CPNE2 PE=1 SV=3	2.045	Up	0.046203	CPNE2	61.189	3.5919	5.8	3	3	2	0.583	0.63	0.755	1.518	1.684	0.822	cytoplasm	GO:0051716 cellular response to stimulus; GO:0042221 response to chemical; GO:0071241 cellular response to inorganic substance; GO:0071277 cellular response to calcium ion; GO:0051592 response to calcium ion; GO:0010035 response to inorganic substance; GO:0050896 response to stimulus; GO:0071248 cellular response to metal ion; GO:0009987 cellular process; GO:0010038 response to metal ion; GO:0070…	GO:0043229 intracellular organelle; GO:0016020 membrane; GO:0044421 extracellular region part; GO:0071944 cell periphery; GO:0005737 cytoplasm; GO:0031982 vesicle; GO:0044424 intracellular part; GO:0005623 cell; GO:0005576 extracellular region; GO:0005886 plasma membrane; GO:0043226 organelle; GO:0070062 extracellular exosome; GO:0043231 intracellular membrane-bounded organelle; GO:0005634 nucleu…	GO:0005515 protein binding; GO:0005488 binding;				IPR010734; IPR000008; IPR002035;	Copine; C2 domain; von Willebrand factor, type A;
Q96FS4	Signal-induced proliferation-associated protein 1 OS=Homo sapiens OX=9606 GN=SIPA1 PE=1 SV=1	0.731	Down	0.0188174	SIPA1	112.15	2.5912	1.2	1	2	1		1.118	1.219	0.85		0.858	nucleus	GO:0044700 single organism signaling; GO:0050794 regulation of cellular process; GO:0016043 cellular component organization; GO:0033554 cellular response to stress; GO:0001101 response to acid chemical; GO:0045786 negative regulation of cell cycle; GO:0040008 regulation of growth; GO:0007162 negative regulation of cell adhesion; GO:0009628 response to abiotic stimulus; GO:0023051 regulation of si…	GO:0097708 intracellular vesicle; GO:0043229 intracellular organelle; GO:0016020 membrane; GO:0031410 cytoplasmic vesicle; GO:0031982 vesicle; GO:0005737 cytoplasm; GO:0032991 macromolecular complex; GO:0012505 endomembrane system; GO:0044424 intracellular part; GO:0005829 cytosol; GO:0005623 cell; GO:0043231 intracellular membrane-bounded organelle; GO:0043226 organelle; GO:0005634 nucleus; GO:0…	GO:0030234 enzyme regulator activity; GO:0060589 nucleoside-triphosphatase regulator activity; GO:0005488 binding; GO:0030695 GTPase regulator activity; GO:0005515 protein binding; GO:0008022 protein C-terminus binding; GO:0098772 molecular function regulator; GO:0008047 enzyme activator activity; GO:0005096 GTPase activator activity;	K08013	SIPA1; signal-induced proliferation-associated gene 1	hsa04015 Rap1 signaling pathway - Homo sapiens (human); hsa04670 Leukocyte transendothelial migration - Homo sapiens (human);	IPR001478; IPR000331;	PDZ domain; Rap GTPase activating protein domain;
Q96FX7	tRNA (adenine(58)-N(1))-methyltransferase catalytic subunit TRMT61A OS=Homo sapiens OX=9606 GN=TRMT61A PE=1 SV=1	1.375	Up	0.0048552	TRMT61A	31.381	11.642	17.6	3	5	3	0.865	0.873	0.783	1.112	1.259	1.095	nucleus	GO:0006396 RNA processing; GO:0034470 ncRNA processing; GO:0006725 cellular aromatic compound metabolic process; GO:1901360 organic cyclic compound metabolic process; GO:0006807 nitrogen compound metabolic process; GO:0044238 primary metabolic process; GO:0044237 cellular metabolic process; GO:0009451 RNA modification; GO:0032259 methylation; GO:0071704 organic substance metabolic process; GO:001…	GO:0043229 intracellular organelle; GO:0005737 cytoplasm; GO:0044446 intracellular organelle part; GO:0032991 macromolecular complex; GO:0031981 nuclear lumen; GO:0044424 intracellular part; GO:0043527 tRNA methyltransferase complex; GO:1990234 transferase complex; GO:0005623 cell; GO:0044422 organelle part; GO:0034708 methyltransferase complex; GO:0043226 organelle; GO:0043231 intracellular memb…	GO:0016426 tRNA (adenine) methyltransferase activity; GO:0008757 S-adenosylmethionine-dependent methyltransferase activity; GO:0008168 methyltransferase activity; GO:0008173 RNA methyltransferase activity; GO:0003824 catalytic activity; GO:0016741 transferase activity, transferring one-carbon groups; GO:0008175 tRNA methyltransferase activity; GO:0016740 transferase activity; GO:0016429 tRNA (ade…	K07442	TRM61, GCD14; tRNA (adenine57-N1/adenine58-N1)-methyltransferase catalytic subunit [EC:2.1.1.219 2.1.1.220]		IPR029063;	S-adenosyl-L-methionine-dependent methyltransferase;
Q96IF1	LIM domain-containing protein ajuba OS=Homo sapiens OX=9606 GN=AJUBA PE=1 SV=1	0.813	Down	0.047583	AJUBA	56.933	2.9379	7.1	3	4	3	1.052	1.123	1.149	0.968	0.954	0.779	nucleus	GO:0044085 cellular component biogenesis; GO:0032270 positive regulation of cellular protein metabolic process; GO:0010608 posttranscriptional regulation of gene expression; GO:0097659 nucleic acid-templated transcription; GO:0009891 positive regulation of biosynthetic process; GO:0044255 cellular lipid metabolic process; GO:0044237 cellular metabolic process; GO:0008610 lipid biosynthetic proces…	GO:0016020 membrane; GO:0071944 cell periphery; GO:0030054 cell junction; GO:0000932 P-body; GO:0005737 cytoplasm; GO:0032991 macromolecular complex; GO:0044424 intracellular part; GO:0005911 cell-cell junction; GO:0005623 cell; GO:0044422 organelle part; GO:0036464 cytoplasmic ribonucleoprotein granule; GO:0043228 non-membrane-bounded organelle; GO:0005856 cytoskeleton; GO:0005815 microtubule or…	GO:0051015 actin filament binding; GO:0003714 transcription corepressor activity; GO:0043167 ion binding; GO:0044877 macromolecular complex binding; GO:0005515 protein binding; GO:0003682 chromatin binding; GO:0008270 zinc ion binding; GO:0045294 alpha-catenin binding; GO:0003712 transcription cofactor activity; GO:0008092 cytoskeletal protein binding; GO:0046914 transition metal ion binding; GO:…	K16682	AJUBA, LIMD1, WTIP; LIM domain-containing protein	hsa04390 Hippo signaling pathway - Homo sapiens (human); hsa04392 Hippo signaling pathway - multiple species - Homo sapiens (human);	IPR001781;	Zinc finger, LIM-type;
Q96Q06	Perilipin-4 OS=Homo sapiens OX=9606 GN=PLIN4 PE=1 SV=2	0.683	Down	0.00033589	PLIN4	134.43	8.9133	5.6	4	5	4	1.173	1.204	1.258	0.814	0.797	0.87	mitochondria		GO:0016020 membrane; GO:0043229 intracellular organelle; GO:0043232 intracellular non-membrane-bounded organelle; GO:0071944 cell periphery; GO:0005737 cytoplasm; GO:0044424 intracellular part; GO:0005829 cytosol; GO:0005623 cell; GO:0005886 plasma membrane; GO:0043228 non-membrane-bounded organelle; GO:0043226 organelle; GO:0043231 intracellular membrane-bounded organelle; GO:0005622 intracellul…		K20254	PLIN4; perilipin-4	hsa03320 PPAR signaling pathway - Homo sapiens (human);
Q96S82	Ubiquitin-like protein 7 OS=Homo sapiens OX=9606 GN=UBL7 PE=1 SV=2	0.828	Down	0.0063417	UBL7	40.51	2.0704	5.3	2	2	2	1.094	1.153	1.041	0.886	0.892	0.945	plasma membrane			GO:0005515 protein binding; GO:0005488 binding;				IPR015940; IPR029071; IPR000626; IPR009060;	Ubiquitin-associated domain; Ubiquitin-related domain; Ubiquitin domain; UBA-like;
Q96S94	Cyclin-L2 OS=Homo sapiens OX=9606 GN=CCNL2 PE=1 SV=1	1.29	Up	0.029459	CCNL2	58.147	1.6004	1.5	1	1	1	0.904	0.777	0.936	1.192	1.171	1.013	cytoplasm	GO:1904031 positive regulation of cyclin-dependent protein kinase activity; GO:0032270 positive regulation of cellular protein metabolic process; GO:0097659 nucleic acid-templated transcription; GO:0009891 positive regulation of biosynthetic process; GO:0009058 biosynthetic process; GO:0044237 cellular metabolic process; GO:0071900 regulation of protein serine/threonine kinase activity; GO:200114…	GO:0043229 intracellular organelle; GO:0061695 transferase complex, transferring phosphorus-containing groups; GO:0044446 intracellular organelle part; GO:0032991 macromolecular complex; GO:0031981 nuclear lumen; GO:0000307 cyclin-dependent protein kinase holoenzyme complex; GO:0044424 intracellular part; GO:1990234 transferase complex; GO:1902554 serine/threonine protein kinase complex; GO:00166…	GO:0016538 cyclin-dependent protein serine/threonine kinase regulator activity; GO:0030234 enzyme regulator activity; GO:0005488 binding; GO:0019901 protein kinase binding; GO:0005515 protein binding; GO:0019887 protein kinase regulator activity; GO:0019207 kinase regulator activity; GO:0098772 molecular function regulator; GO:0019900 kinase binding; GO:0019899 enzyme binding;				IPR004367; IPR013763; IPR006671;	Cyclin, C-terminal domain; Cyclin-like; Cyclin, N-terminal;
Q96SQ9	Cytochrome P450 2S1 OS=Homo sapiens OX=9606 GN=CYP2S1 PE=1 SV=2	0.683	Down	0.0129569	CYP2S1	55.816	8.9127	7.5	3	4	3	1.017	1.201	1.271	0.828	0.85	0.704	extracellular	GO:0033559 unsaturated fatty acid metabolic process; GO:0019369 arachidonic acid metabolic process; GO:0055114 oxidation-reduction process; GO:0044281 small molecule metabolic process; GO:0044763 single-organism cellular process; GO:1901568 fatty acid derivative metabolic process; GO:0044699 single-organism process; GO:0044255 cellular lipid metabolic process; GO:0006631 fatty acid metabolic proc…	GO:0043229 intracellular organelle; GO:0016020 membrane; GO:0042175 nuclear outer membrane-endoplasmic reticulum membrane network; GO:0005783 endoplasmic reticulum; GO:0031090 organelle membrane; GO:0044446 intracellular organelle part; GO:0005737 cytoplasm; GO:0012505 endomembrane system; GO:0044424 intracellular part; GO:0005623 cell; GO:0044422 organelle part; GO:0043231 intracellular membrane…	GO:0008391 arachidonic acid monooxygenase activity; GO:0005506 iron ion binding; GO:0008392 arachidonic acid epoxygenase activity; GO:0043167 ion binding; GO:0016705 oxidoreductase activity, acting on paired donors, with incorporation or reduction of molecular oxygen; GO:0005515 protein binding; GO:0016491 oxidoreductase activity; GO:1901363 heterocyclic compound binding; GO:0097159 organic cycli…	K07420	CYP2S1; cytochrome P450 family 2 subfamily S polypeptide 1 [EC:1.14.14.1]	hsa00830 Retinol metabolism - Homo sapiens (human); hsa00980 Metabolism of xenobiotics by cytochrome P450 - Homo sapiens (human); hsa01100 Metabolic pathways - Homo sapiens (human);
Q99519	Sialidase-1 OS=Homo sapiens OX=9606 GN=NEU1 PE=1 SV=1	1.356	Up	0.031685	NEU1	45.467	4.0711	10.8	4	4	4	0.765	0.916	0.864	1.212	1.257	0.983	plasma membrane	GO:0045321 leukocyte activation; GO:0019377 glycolipid catabolic process; GO:0006643 membrane lipid metabolic process; GO:0006672 ceramide metabolic process; GO:0044699 single-organism process; GO:0044255 cellular lipid metabolic process; GO:0044237 cellular metabolic process; GO:0006689 ganglioside catabolic process; GO:0051234 establishment of localization; GO:0008152 metabolic process; GO:0006…	GO:0034774 secretory granule lumen; GO:0016020 membrane; GO:0044421 extracellular region part; GO:0031090 organelle membrane; GO:0031410 cytoplasmic vesicle; GO:0071944 cell periphery; GO:0030054 cell junction; GO:0005737 cytoplasm; GO:0031982 vesicle; GO:0044433 cytoplasmic vesicle part; GO:0044424 intracellular part; GO:0005623 cell; GO:0044422 organelle part; GO:0005775 vacuolar lumen; GO:0005…	GO:0003824 catalytic activity; GO:0005488 binding; GO:0016798 hydrolase activity, acting on glycosyl bonds; GO:0052796 exo-alpha-(2->8)-sialidase activity; GO:0004553 hydrolase activity, hydrolyzing O-glycosyl compounds; GO:0016787 hydrolase activity; GO:0005515 protein binding; GO:0004308 exo-alpha-sialidase activity; GO:0052794 exo-alpha-(2->3)-sialidase activity; GO:0052795 exo-alpha-(2->6)-si…	K01186	NEU1; sialidase-1 [EC:3.2.1.18]	hsa00511 Other glycan degradation - Homo sapiens (human); hsa00600 Sphingolipid metabolism - Homo sapiens (human); hsa04142 Lysosome - Homo sapiens (human);	IPR011040;	Sialidases;
Q9BRX8	Redox-regulatory protein FAM213A OS=Homo sapiens OX=9606 GN=FAM213A PE=1 SV=3	0.829	Down	0.00172289	FAM213A	25.764	54.811	39.3	9	27	9	1.09	1.08	1.134	0.896	0.95	0.892	extracellular	GO:0050794 regulation of cellular process; GO:0055114 oxidation-reduction process; GO:0009636 response to toxic substance; GO:0045637 regulation of myeloid cell differentiation; GO:0044699 single-organism process; GO:0050896 response to stimulus; GO:0051239 regulation of multicellular organismal process; GO:1903706 regulation of hemopoiesis; GO:0008152 metabolic process; GO:1990748 cellular detox…	GO:0043229 intracellular organelle; GO:0044421 extracellular region part; GO:0005737 cytoplasm; GO:0031982 vesicle; GO:0044424 intracellular part; GO:0005623 cell; GO:0005576 extracellular region; GO:0005739 mitochondrion; GO:0043226 organelle; GO:0070062 extracellular exosome; GO:0043231 intracellular membrane-bounded organelle; GO:0005622 intracellular; GO:0044464 cell part; GO:1903561 extracel…	GO:0016209 antioxidant activity;
Q9BTZ2	Dehydrogenase/reductase SDR family member 4 OS=Homo sapiens OX=9606 GN=DHRS4 PE=1 SV=3	1.33	Up	0.0121639	DHRS4	29.537	1.9003	3.6	1	2	1	0.796	0.904	0.869	1.026	1.162	1.229	mitochondria	GO:0044085 cellular component biogenesis; GO:0016043 cellular component organization; GO:0065008 regulation of biological quality; GO:1901615 organic hydroxy compound metabolic process; GO:0006066 alcohol metabolic process; GO:0044699 single-organism process; GO:0044255 cellular lipid metabolic process; GO:0044237 cellular metabolic process; GO:0051259 protein oligomerization; GO:0071704 organic …	GO:0016020 membrane; GO:0005783 endoplasmic reticulum; GO:0042175 nuclear outer membrane-endoplasmic reticulum membrane network; GO:0044421 extracellular region part; GO:0031090 organelle membrane; GO:0031982 vesicle; GO:0005737 cytoplasm; GO:0044438 microbody part; GO:0044424 intracellular part; GO:0005623 cell; GO:0044422 organelle part; GO:0005778 peroxisomal membrane; GO:0070062 extracellular…	GO:0052650 NADP-retinol dehydrogenase activity; GO:0016651 oxidoreductase activity, acting on NAD(P)H; GO:0018455 alcohol dehydrogenase [NAD(P)+] activity; GO:0005102 receptor binding; GO:0005515 protein binding; GO:0016655 oxidoreductase activity, acting on NAD(P)H, quinone or similar compound as acceptor; GO:0016491 oxidoreductase activity; GO:0016614 oxidoreductase activity, acting on CH-OH gr…	K11147	DHRS4; dehydrogenase/reductase SDR family member 4 [EC:1.1.-.-]	hsa00830 Retinol metabolism - Homo sapiens (human); hsa01100 Metabolic pathways - Homo sapiens (human); hsa04146 Peroxisome - Homo sapiens (human);	IPR016040;	NAD(P)-binding domain;
Q9BW60	Elongation of very long chain fatty acids protein 1 OS=Homo sapiens OX=9606 GN=ELOVL1 PE=1 SV=1	0.826	Down	0.0059828	ELOVL1	32.662	4.4193	4.3	1	1	1	1.086	1.05	1.158	0.945	0.897	0.88	plasma membrane	GO:0051188 cofactor biosynthetic process; GO:0033559 unsaturated fatty acid metabolic process; GO:0046949 fatty-acyl-CoA biosynthetic process; GO:0016053 organic acid biosynthetic process; GO:0006643 membrane lipid metabolic process; GO:0035337 fatty-acyl-CoA metabolic process; GO:0036109 alpha-linolenic acid metabolic process; GO:0044699 single-organism process; GO:0009058 biosynthetic process; …	GO:0043229 intracellular organelle; GO:0016020 membrane; GO:0042175 nuclear outer membrane-endoplasmic reticulum membrane network; GO:0005783 endoplasmic reticulum; GO:0044446 intracellular organelle part; GO:0005737 cytoplasm; GO:0031224 intrinsic component of membrane; GO:0012505 endomembrane system; GO:0044424 intracellular part; GO:0005623 cell; GO:0016021 integral component of membrane; GO:0…	GO:0009922 fatty acid elongase activity; GO:0102336 3-oxo-arachidoyl-CoA synthase activity; GO:0016746 transferase activity, transferring acyl groups; GO:0003824 catalytic activity; GO:0005488 binding; GO:0102338 3-oxo-lignoceronyl-CoA synthase activity; GO:0102337 3-oxo-cerotoyl-CoA synthase activity; GO:0005515 protein binding; GO:0016747 transferase activity, transferring acyl groups other tha…	K10247	ELOVL1; elongation of very long chain fatty acids protein 1 [EC:2.3.1.199]	hsa00062 Fatty acid elongation - Homo sapiens (human); hsa01040 Biosynthesis of unsaturated fatty acids - Homo sapiens (human); hsa01100 Metabolic pathways - Homo sapiens (human);
Q9BW83	Intraflagellar transport protein 27 homolog OS=Homo sapiens OX=9606 GN=IFT27 PE=1 SV=1	1.267	Up	0.037355	IFT27	20.48	11.542	22	3	4	3	0.772	0.878	0.996	1.067	1.174	1.111	cytoplasm	GO:0044085 cellular component biogenesis; GO:0044700 single organism signaling; GO:0098840 protein transport along microtubule; GO:0060113 inner ear receptor cell differentiation; GO:0007166 cell surface receptor signaling pathway; GO:0048666 neuron development; GO:0048869 cellular developmental process; GO:0022008 neurogenesis; GO:0060271 cilium assembly; GO:0044699 single-organism process; GO:0…	GO:0031410 cytoplasmic vesicle; GO:0005737 cytoplasm; GO:0031982 vesicle; GO:0036126 sperm flagellum; GO:0097729 9+2 motile cilium; GO:0032991 macromolecular complex; GO:0044424 intracellular part; GO:0030990 intraciliary transport particle; GO:0005623 cell; GO:0044422 organelle part; GO:0043228 non-membrane-bounded organelle; GO:0005856 cytoskeleton; GO:0005815 microtubule organizing center; GO:…	GO:1901265 nucleoside phosphate binding; GO:0001882 nucleoside binding; GO:0043167 ion binding; GO:0005515 protein binding; GO:0000166 nucleotide binding; GO:1901363 heterocyclic compound binding; GO:0097159 organic cyclic compound binding; GO:0032549 ribonucleoside binding; GO:0097367 carbohydrate derivative binding; GO:0032553 ribonucleotide binding; GO:0005488 binding; GO:0032550 purine ribonu…	K07934	IFT27, RAYL, RABL4; intraflagellar transport protein 27		IPR005225; IPR027417;	Small GTP-binding protein domain; P-loop containing nucleoside triphosphate hydrolase;
Q9BWF3	RNA-binding protein 4 OS=Homo sapiens OX=9606 GN=RBM4 PE=1 SV=1	1.45	Up	0.0021183	RBM4	40.313	78.112	35.4	11	27	3	0.732	0.837	0.834	1.215	1.1	1.17	cytoplasm,nucleus	GO:0044700 single organism signaling; GO:0006518 peptide metabolic process; GO:0000381 regulation of alternative mRNA splicing, via spliceosome; GO:0010608 posttranscriptional regulation of gene expression; GO:0043555 regulation of translation in response to stress; GO:0046685 response to arsenic-containing substance; GO:0044237 cellular metabolic process; GO:0009605 response to external stimulus…	GO:0005737 cytoplasm; GO:0032991 macromolecular complex; GO:0044424 intracellular part; GO:0016604 nuclear body; GO:0005623 cell; GO:0036464 cytoplasmic ribonucleoprotein granule; GO:0044422 organelle part; GO:0043228 non-membrane-bounded organelle; GO:0031974 membrane-enclosed lumen; GO:0005654 nucleoplasm; GO:0070013 intracellular organelle lumen; GO:0016607 nuclear speck; GO:0005622 intracellu…	GO:0003723 RNA binding; GO:1901265 nucleoside phosphate binding; GO:0097157 pre-mRNA intronic binding; GO:0003730 mRNA 3'-UTR binding; GO:0043167 ion binding; GO:0005515 protein binding; GO:0097158 pre-mRNA intronic pyrimidine-rich binding; GO:0000166 nucleotide binding; GO:0008270 zinc ion binding; GO:1901363 heterocyclic compound binding; GO:0097159 organic cyclic compound binding; GO:0003729 m…	K13187	RBM4; RNA-binding protein 4		IPR000504; IPR012677; IPR001878;	RNA recognition motif domain; Nucleotide-binding alpha-beta plait domain; Zinc finger, CCHC-type;
Q9BX95	Sphingosine-1-phosphate phosphatase 1 OS=Homo sapiens OX=9606 GN=SGPP1 PE=1 SV=2	0.768	Down	0.029698	SGPP1	49.107	6.1221	9.5	4	4	4	1.018	1.254	1.18	0.973	0.831	0.848	plasma membrane	GO:0050794 regulation of cellular process; GO:0044700 single organism signaling; GO:0097191 extrinsic apoptotic signaling pathway; GO:0097190 apoptotic signaling pathway; GO:0034311 diol metabolic process; GO:1901615 organic hydroxy compound metabolic process; GO:0007166 cell surface receptor signaling pathway; GO:0006066 alcohol metabolic process; GO:0006643 membrane lipid metabolic process; GO:…	GO:0043229 intracellular organelle; GO:0016020 membrane; GO:0042175 nuclear outer membrane-endoplasmic reticulum membrane network; GO:0005783 endoplasmic reticulum; GO:0044446 intracellular organelle part; GO:0005737 cytoplasm; GO:0031224 intrinsic component of membrane; GO:0012505 endomembrane system; GO:0044424 intracellular part; GO:0005623 cell; GO:0016021 integral component of membrane; GO:0…	GO:0070780 dihydrosphingosine-1-phosphate phosphatase activity; GO:0042392 sphingosine-1-phosphate phosphatase activity; GO:0003824 catalytic activity; GO:0042578 phosphoric ester hydrolase activity; GO:0016791 phosphatase activity; GO:0016788 hydrolase activity, acting on ester bonds; GO:0016787 hydrolase activity;	K04716	SGPP1; sphingosine-1-phosphate phosphatase 1 [EC:3.1.3.-]	hsa00600 Sphingolipid metabolism - Homo sapiens (human); hsa04071 Sphingolipid signaling pathway - Homo sapiens (human);	IPR000326;	Phosphatidic acid phosphatase type 2/haloperoxidase;
Q9BY42	Protein RTF2 homolog OS=Homo sapiens OX=9606 GN=RTFDC1 PE=1 SV=3	1.274	Up	0.00025654	RTFDC1	33.886	14.113	22.5	5	8	5	0.905	0.915	0.88	1.182	1.121	1.136	mitochondria	GO:0050794 regulation of cellular process; GO:0006260 DNA replication; GO:0006725 cellular aromatic compound metabolic process; GO:0006259 DNA metabolic process; GO:0060255 regulation of macromolecule metabolic process; GO:0044699 single-organism process; GO:0009058 biosynthetic process; GO:1903047 mitotic cell cycle process; GO:0044237 cellular metabolic process; GO:0071704 organic substance met…	GO:0043226 organelle; GO:0043231 intracellular membrane-bounded organelle; GO:0043229 intracellular organelle; GO:0005634 nucleus; GO:0044464 cell part; GO:0005622 intracellular; GO:0044424 intracellular part; GO:0043227 membrane-bounded organelle; GO:0005623 cell;					IPR027799;	Replication termination factor 2, RING-finger;
Q9BZM5	UL16-binding protein 2 OS=Homo sapiens OX=9606 GN=ULBP2 PE=1 SV=1	0.804	Down	0.038885	ULBP2	27.368	8.885	19.1	4	5	4	1.208	1.125	0.996	0.862	0.843	0.972	extracellular	GO:0043687 post-translational protein modification; GO:0045321 leukocyte activation; GO:0002252 immune effector process; GO:0044267 cellular protein metabolic process; GO:0044699 single-organism process; GO:0009058 biosynthetic process; GO:0050896 response to stimulus; GO:0044237 cellular metabolic process; GO:0045087 innate immune response; GO:0042157 lipoprotein metabolic process; GO:0071704 or…	GO:0016020 membrane; GO:0031226 intrinsic component of plasma membrane; GO:0005615 extracellular space; GO:0044421 extracellular region part; GO:0044459 plasma membrane part; GO:0071944 cell periphery; GO:0044464 cell part; GO:0044425 membrane part; GO:0031225 anchored component of membrane; GO:0031224 intrinsic component of membrane; GO:0009986 cell surface; GO:0005623 cell; GO:0005576 extracell…	GO:0046703 natural killer cell lectin-like receptor binding; GO:0005515 protein binding; GO:0005102 receptor binding; GO:0003823 antigen binding; GO:0005488 binding;	K07986	ULBP; UL16 binding protein	hsa04650 Natural killer cell mediated cytotoxicity - Homo sapiens (human);	IPR011161; IPR011162;	MHC class I-like antigen recognition-like; MHC classes I/II-like antigen recognition protein;
Q9C0D5	Protein TANC1 OS=Homo sapiens OX=9606 GN=TANC1 PE=1 SV=3	0.772	Down	0.0165225	TANC1	202.22	11.007	3.3	5	5	5	1.1	1.071	1.225	0.908	0.788	0.926	nucleus	GO:0016043 cellular component organization; GO:0044707 single-multicellular organism process; GO:0043954 cellular component maintenance; GO:0097061 dendritic spine organization; GO:0014902 myotube differentiation; GO:0009628 response to abiotic stimulus; GO:0048869 cellular developmental process; GO:0044699 single-organism process; GO:0050896 response to stimulus; GO:0006949 syncytium formation; …	GO:0016020 membrane; GO:0030425 dendrite; GO:0042995 cell projection; GO:0071944 cell periphery; GO:0030054 cell junction; GO:0043025 neuronal cell body; GO:0044463 cell projection part; GO:0005623 cell; GO:0043679 axon terminus; GO:0032279 asymmetric synapse; GO:0005886 plasma membrane; GO:0045202 synapse; GO:0045211 postsynaptic membrane; GO:0043226 organelle; GO:0036477 somatodendritic compart…	GO:0005515 protein binding; GO:0005488 binding;				IPR011990; IPR020683; IPR013026;	Tetratricopeptide-like helical domain; Ankyrin repeat-containing domain; Tetratricopeptide repeat-containing domain;
Q9GZQ8	Microtubule-associated proteins 1A/1B light chain 3B OS=Homo sapiens OX=9606 GN=MAP1LC3B PE=1 SV=3	1.432	Up	2.4961e-05	MAP1LC3B	14.688	38.128	16.8	2	4	2	0.81	0.833	0.835	1.17	1.216	1.163	cytoplasm	GO:0016043 cellular component organization; GO:0044712 single-organism catabolic process; GO:0000422 mitophagy; GO:0044763 single-organism cellular process; GO:0097352 autophagosome maturation; GO:1903008 organelle disassembly; GO:0044699 single-organism process; GO:0048284 organelle fusion; GO:0006914 autophagy; GO:0044237 cellular metabolic process; GO:1902589 single-organism organelle organiza…	GO:0016020 membrane; GO:0005874 microtubule; GO:0031090 organelle membrane; GO:0031410 cytoplasmic vesicle; GO:0005737 cytoplasm; GO:0031982 vesicle; GO:0044424 intracellular part; GO:0099512 supramolecular fiber; GO:0005623 cell; GO:0099080 supramolecular complex; GO:0044422 organelle part; GO:0005776 autophagosome; GO:0043228 non-membrane-bounded organelle; GO:0005856 cytoskeleton; GO:0044441 c…	GO:0005515 protein binding; GO:0031625 ubiquitin protein ligase binding; GO:0044389 ubiquitin-like protein ligase binding; GO:0005488 binding; GO:0019899 enzyme binding;	K10435	MAP1LC; microtubule-associated protein 1 light chain	hsa04216 Ferroptosis - Homo sapiens (human);	IPR029071;	Ubiquitin-related domain;
Q9H081	Protein MIS12 homolog OS=Homo sapiens OX=9606 GN=MIS12 PE=1 SV=1	0.782	Down	0.020879	MIS12	24.14	35.629	28.3	5	5	5	1.089	1.036	1.253	0.825	0.899	0.919	cytoplasm	GO:0044085 cellular component biogenesis; GO:0051640 organelle localization; GO:0016043 cellular component organization; GO:0048285 organelle fission; GO:0007067 mitotic nuclear division; GO:0044699 single-organism process; GO:0007080 mitotic metaphase plate congression; GO:0051310 metaphase plate congression; GO:1903047 mitotic cell cycle process; GO:0051234 establishment of localization; GO:000…	GO:0043229 intracellular organelle; GO:0043232 intracellular non-membrane-bounded organelle; GO:0000779 condensed chromosome, centromeric region; GO:0005737 cytoplasm; GO:0044446 intracellular organelle part; GO:0032991 macromolecular complex; GO:0044424 intracellular part; GO:0005829 cytosol; GO:0005623 cell; GO:0000777 condensed chromosome kinetochore; GO:0044422 organelle part; GO:0044427 chro…	GO:0005515 protein binding; GO:0005488 binding;	K11543	MIS12; kinetochore-associated protein MIS12
Q9H1B7	Interferon regulatory factor 2-binding protein-like OS=Homo sapiens OX=9606 GN=IRF2BPL PE=1 SV=1	0.83	Down	0.0116162	IRF2BPL	82.658	27.425	9.8	6	10	5	1.083	1.009	1.152	0.909	0.916	0.866	mitochondria	GO:0000003 reproduction; GO:0050794 regulation of cellular process; GO:0022414 reproductive process; GO:0060255 regulation of macromolecule metabolic process; GO:0019219 regulation of nucleobase-containing compound metabolic process; GO:0009891 positive regulation of biosynthetic process; GO:0048523 negative regulation of cellular process; GO:0031324 negative regulation of cellular metabolic proc…	GO:0043229 intracellular organelle; GO:0005615 extracellular space; GO:0044421 extracellular region part; GO:0044446 intracellular organelle part; GO:0031981 nuclear lumen; GO:0044424 intracellular part; GO:0005623 cell; GO:0005576 extracellular region; GO:0044422 organelle part; GO:0043226 organelle; GO:0043231 intracellular membrane-bounded organelle; GO:0031974 membrane-enclosed lumen; GO:0005…	GO:0046872 metal ion binding; GO:0043169 cation binding; GO:0005488 binding; GO:0043167 ion binding;	K22383			IPR022750;	Interferon regulatory factor 2-binding protein 1 & 2, zinc finger;
Q9H497	Torsin-3A OS=Homo sapiens OX=9606 GN=TOR3A PE=1 SV=1	0.765	Down	0.0089988	TOR3A	46.198	8.3701	6.3	2	3	2	1.162	1.12	1.129	0.964	0.848	0.797	extracellular		GO:0005788 endoplasmic reticulum lumen; GO:0043229 intracellular organelle; GO:0005783 endoplasmic reticulum; GO:0044421 extracellular region part; GO:0005737 cytoplasm; GO:0044446 intracellular organelle part; GO:0031982 vesicle; GO:0012505 endomembrane system; GO:0044424 intracellular part; GO:0005623 cell; GO:0005576 extracellular region; GO:0044422 organelle part; GO:0031974 membrane-enclosed…	GO:0005524 ATP binding; GO:1901265 nucleoside phosphate binding; GO:0001882 nucleoside binding; GO:0043167 ion binding; GO:0016817 hydrolase activity, acting on acid anhydrides; GO:0016787 hydrolase activity; GO:0000166 nucleotide binding; GO:0017111 nucleoside-triphosphatase activity; GO:0016887 ATPase activity; GO:0097159 organic cyclic compound binding; GO:1901363 heterocyclic compound binding…	K23000			IPR027417;	P-loop containing nucleoside triphosphate hydrolase;
Q9H7E2	Tudor domain-containing protein 3 OS=Homo sapiens OX=9606 GN=TDRD3 PE=1 SV=1	0.803	Down	0.028655	TDRD3	73.184	7.6941	5.1	2	2	2	1.136	0.999	1.204	0.955	0.852	0.873	nucleus	GO:0050794 regulation of cellular process; GO:0016043 cellular component organization; GO:0031326 regulation of cellular biosynthetic process; GO:0080090 regulation of primary metabolic process; GO:0060255 regulation of macromolecule metabolic process; GO:0019219 regulation of nucleobase-containing compound metabolic process; GO:0010556 regulation of macromolecule biosynthetic process; GO:0031323…	GO:0043226 organelle; GO:0043231 intracellular membrane-bounded organelle; GO:0043229 intracellular organelle; GO:0005634 nucleus; GO:0044464 cell part; GO:0005622 intracellular; GO:0005737 cytoplasm; GO:0044424 intracellular part; GO:0043227 membrane-bounded organelle; GO:0005623 cell;	GO:0042393 histone binding; GO:0097159 organic cyclic compound binding; GO:1901363 heterocyclic compound binding; GO:0003723 RNA binding; GO:0035064 methylated histone binding; GO:0005488 binding; GO:0003676 nucleic acid binding; GO:0000989 transcription factor activity, transcription factor binding; GO:0003713 transcription coactivator activity; GO:0005515 protein binding; GO:0003682 chromatin b…	K18404	TDRD3; tudor domain-containing protein 3		IPR015940; IPR013894; IPR009060; IPR002999;	Ubiquitin-associated domain; RecQ mediated genome instability protein, N-terminal; UBA-like; Tudor domain;
Q9H8G2	Caspase activity and apoptosis inhibitor 1 OS=Homo sapiens OX=9606 GN=CAAP1 PE=1 SV=2	1.231	Up	0.00185827	CAAP1	38.367	1.1936	3	1	1	1	0.87	0.882	0.935	1.135	1.106	1.067	mitochondria	GO:0044763 single-organism cellular process; GO:0044699 single-organism process; GO:0012501 programmed cell death; GO:0009987 cellular process; GO:0008219 cell death; GO:0006915 apoptotic process;
Q9HBH1	"Peptide deformylase, mitochondrial OS=Homo sapiens OX=9606 GN=PDF PE=1 SV=1"	1.538	Up	0.0160756	PDF	27.013	32.659	22.6	3	3	3	0.723	0.881	0.75	1.012	1.25	1.358	extracellular	GO:0050794 regulation of cellular process; GO:0006518 peptide metabolic process; GO:0042127 regulation of cell proliferation; GO:0044267 cellular protein metabolic process; GO:0009058 biosynthetic process; GO:1901566 organonitrogen compound biosynthetic process; GO:0044237 cellular metabolic process; GO:0071704 organic substance metabolic process; GO:0008152 metabolic process; GO:0034641 cellular…	GO:0043226 organelle; GO:0043231 intracellular membrane-bounded organelle; GO:0043229 intracellular organelle; GO:0044464 cell part; GO:0005622 intracellular; GO:0005737 cytoplasm; GO:0044424 intracellular part; GO:0043227 membrane-bounded organelle; GO:0005623 cell; GO:0005739 mitochondrion; GO:0044444 cytoplasmic part;	GO:0003824 catalytic activity; GO:0005488 binding; GO:0043167 ion binding; GO:0042586 peptide deformylase activity; GO:0043169 cation binding; GO:0046872 metal ion binding; GO:0016787 hydrolase activity; GO:0016811 hydrolase activity, acting on carbon-nitrogen (but not peptide) bonds, in linear amides; GO:0016810 hydrolase activity, acting on carbon-nitrogen (but not peptide) bonds;	K01462	PDF, def; peptide deformylase [EC:3.5.1.88]
Q9HBU6	Ethanolamine kinase 1 OS=Homo sapiens OX=9606 GN=ETNK1 PE=1 SV=1	1.229	Up	0.0152015	ETNK1	50.968	5.7458	6.4	2	2	2	0.979	0.841	0.865	1.057	1.109	1.135	plasma membrane	GO:0006646 phosphatidylethanolamine biosynthetic process; GO:0016310 phosphorylation; GO:0046337 phosphatidylethanolamine metabolic process; GO:0046486 glycerolipid metabolic process; GO:0044711 single-organism biosynthetic process; GO:0008654 phospholipid biosynthetic process; GO:0044763 single-organism cellular process; GO:0044699 single-organism process; GO:0009058 biosynthetic process; GO:004…	GO:0043229 intracellular organelle; GO:0016020 membrane; GO:0071944 cell periphery; GO:0005737 cytoplasm; GO:0044446 intracellular organelle part; GO:0031981 nuclear lumen; GO:0044424 intracellular part; GO:0005829 cytosol; GO:0005623 cell; GO:0044422 organelle part; GO:0005886 plasma membrane; GO:0043226 organelle; GO:0043231 intracellular membrane-bounded organelle; GO:0031974 membrane-enclosed…	GO:0004305 ethanolamine kinase activity; GO:0005524 ATP binding; GO:1901265 nucleoside phosphate binding; GO:0016773 phosphotransferase activity, alcohol group as acceptor; GO:0001882 nucleoside binding; GO:0043167 ion binding; GO:0005515 protein binding; GO:0000166 nucleotide binding; GO:0097159 organic cyclic compound binding; GO:1901363 heterocyclic compound binding; GO:0032549 ribonucleoside …	K00894	ETNK, EKI; ethanolamine kinase [EC:2.7.1.82]	hsa00564 Glycerophospholipid metabolism - Homo sapiens (human); hsa01100 Metabolic pathways - Homo sapiens (human);	IPR011009;	Protein kinase-like domain;
Q9NRA8	Eukaryotic translation initiation factor 4E transporter OS=Homo sapiens OX=9606 GN=EIF4ENIF1 PE=1 SV=2	1.471	Up	0.00158225	EIF4ENIF1	108.2	16.431	4.8	4	4	4	0.827	0.806	0.776	1.289	1.101	1.153	nucleus	GO:0051093 negative regulation of developmental process; GO:0010608 posttranscriptional regulation of gene expression; GO:0048869 cellular developmental process; GO:0022008 neurogenesis; GO:0044699 single-organism process; GO:0051241 negative regulation of multicellular organismal process; GO:0015031 protein transport; GO:0051234 establishment of localization; GO:0010558 negative regulation of ma…	GO:0016020 membrane; GO:0000932 P-body; GO:0005737 cytoplasm; GO:0032991 macromolecular complex; GO:0044424 intracellular part; GO:0016604 nuclear body; GO:0005623 cell; GO:0044422 organelle part; GO:0036464 cytoplasmic ribonucleoprotein granule; GO:0043228 non-membrane-bounded organelle; GO:0031974 membrane-enclosed lumen; GO:0016605 PML body; GO:0005654 nucleoplasm; GO:0070013 intracellular org…	GO:0097159 organic cyclic compound binding; GO:1901363 heterocyclic compound binding; GO:0003729 mRNA binding; GO:0003723 RNA binding; GO:0008565 protein transporter activity; GO:0005488 binding; GO:0003676 nucleic acid binding; GO:0022892 substrate-specific transporter activity; GO:0005515 protein binding; GO:0005215 transporter activity;	K18728	EIF4ENIF1; eukaryotic translation initiation factor 4E transporter
Q9NRR3	CDC42 small effector protein 2 OS=Homo sapiens OX=9606 GN=CDC42SE2 PE=1 SV=1	1.44	Up	0.020295	CDC42SE2	9.2234	3.8457	22.6	1	1	1	0.697	0.91	0.85	1.268	1.219	1.05	nucleus	GO:0050794 regulation of cellular process; GO:0065008 regulation of biological quality; GO:0016192 vesicle-mediated transport; GO:0023051 regulation of signaling; GO:0044699 single-organism process; GO:0006897 endocytosis; GO:0051234 establishment of localization; GO:0006909 phagocytosis; GO:0006810 transport; GO:0050789 regulation of biological process; GO:0010646 regulation of cell communicatio…	GO:0043229 intracellular organelle; GO:0016020 membrane; GO:0042995 cell projection; GO:0044421 extracellular region part; GO:0043232 intracellular non-membrane-bounded organelle; GO:0071944 cell periphery; GO:0005737 cytoplasm; GO:0031982 vesicle; GO:0044424 intracellular part; GO:0005623 cell; GO:0005576 extracellular region; GO:0005886 plasma membrane; GO:0043228 non-membrane-bounded organelle…	GO:0005515 protein binding; GO:0005198 structural molecule activity; GO:0005488 binding;				IPR000095;	CRIB domain;
Q9NVA4	Transmembrane protein 184C OS=Homo sapiens OX=9606 GN=TMEM184C PE=1 SV=2	0.735	Down	0.04444	TMEM184C	50.141	8.2719	3	1	2	1	1.029	1.156	1.292	1	0.758	0.796	plasma membrane	GO:0006810 transport; GO:0051179 localization; GO:0051234 establishment of localization;	GO:0031224 intrinsic component of membrane; GO:0016020 membrane; GO:0016021 integral component of membrane; GO:0044425 membrane part;	GO:0005215 transporter activity;
Q9NY26	Zinc transporter ZIP1 OS=Homo sapiens OX=9606 GN=SLC39A1 PE=1 SV=1	1.939	Up	0.031678	SLC39A1	34.249	13.401	10.2	1	1	1	0.633		0.636	1.131	1.527	1.033	plasma membrane	GO:0044707 single-multicellular organism process; GO:0034220 ion transmembrane transport; GO:0072511 divalent inorganic cation transport; GO:0048568 embryonic organ development; GO:0043009 chordate embryonic development; GO:0030001 metal ion transport; GO:0044699 single-organism process; GO:0051234 establishment of localization; GO:0009653 anatomical structure morphogenesis; GO:0000041 transition…	GO:0043229 intracellular organelle; GO:0016020 membrane; GO:0042175 nuclear outer membrane-endoplasmic reticulum membrane network; GO:0005783 endoplasmic reticulum; GO:0071944 cell periphery; GO:0044446 intracellular organelle part; GO:0005737 cytoplasm; GO:0031224 intrinsic component of membrane; GO:0012505 endomembrane system; GO:0044424 intracellular part; GO:0005623 cell; GO:0016021 integral …	GO:0046873 metal ion transmembrane transporter activity; GO:0072509 divalent inorganic cation transmembrane transporter activity; GO:0015075 ion transmembrane transporter activity; GO:0005102 receptor binding; GO:0005385 zinc ion transmembrane transporter activity; GO:0005488 binding; GO:0046915 transition metal ion transmembrane transporter activity; GO:0022892 substrate-specific transporter act…	K14709	SLC39A1_2_3, ZIP1_2_3; solute carrier family 39 (zinc transporter), member 1/2/3
Q9UBR2	Cathepsin Z OS=Homo sapiens OX=9606 GN=CTSZ PE=1 SV=1	0.831	Down	0.026963	CTSZ	33.868	6.8296	11.9	3	3	3	1.013	1.14	1.133	0.846	0.963	0.923	extracellular	GO:0044085 cellular component biogenesis; GO:0065008 regulation of biological quality; GO:0045321 leukocyte activation; GO:0006518 peptide metabolic process; GO:0048208 COPII vesicle coating; GO:0030323 respiratory tube development; GO:0016486 peptide hormone processing; GO:0060177 regulation of angiotensin metabolic process; GO:0044237 cellular metabolic process; GO:0048754 branching morphogenes…	GO:0034774 secretory granule lumen; GO:0016020 membrane; GO:0005615 extracellular space; GO:0044421 extracellular region part; GO:0005783 endoplasmic reticulum; GO:0031410 cytoplasmic vesicle; GO:0031090 organelle membrane; GO:0071944 cell periphery; GO:0031982 vesicle; GO:0005737 cytoplasm; GO:0044433 cytoplasmic vesicle part; GO:0044424 intracellular part; GO:0005623 cell; GO:1904813 ficolin-1-…	GO:0004175 endopeptidase activity; GO:0008233 peptidase activity; GO:0003824 catalytic activity; GO:0005488 binding; GO:0070011 peptidase activity, acting on L-amino acid peptides; GO:0016787 hydrolase activity; GO:0008234 cysteine-type peptidase activity; GO:0005515 protein binding; GO:0004197 cysteine-type endopeptidase activity;	K08568	CTSZ; cathepsin X [EC:3.4.18.1]	hsa04142 Lysosome - Homo sapiens (human); hsa04210 Apoptosis - Homo sapiens (human);	IPR000668;	Peptidase C1A, papain C-terminal;
Q9UII4	E3 ISG15--protein ligase HERC5 OS=Homo sapiens OX=9606 GN=HERC5 PE=1 SV=2	0.765	Down	0.0124811	HERC5	116.85	7.0249	4.4	4	5	4	1.114	1.257	1.069	0.822	0.938	0.872	nucleus	GO:0098542 defense response to other organism; GO:0051241 negative regulation of multicellular organismal process; GO:0044764 multi-organism cellular process; GO:0001818 negative regulation of cytokine production; GO:0031347 regulation of defense response; GO:0044237 cellular metabolic process; GO:0009607 response to biotic stimulus; GO:0071900 regulation of protein serine/threonine kinase activi…	GO:0044464 cell part; GO:0005622 intracellular; GO:0005737 cytoplasm; GO:0048471 perinuclear region of cytoplasm; GO:0044424 intracellular part; GO:0005829 cytosol; GO:0005623 cell; GO:0044444 cytoplasmic part;	GO:0097159 organic cyclic compound binding; GO:1901363 heterocyclic compound binding; GO:0003723 RNA binding; GO:0042296 ISG15 transferase activity; GO:0019787 ubiquitin-like protein transferase activity; GO:0003824 catalytic activity; GO:0005488 binding; GO:0004842 ubiquitin-protein transferase activity; GO:0003676 nucleic acid binding; GO:0005515 protein binding; GO:0016740 transferase activity;	K22372			IPR009091; IPR000569;	Regulator of chromosome condensation 1/beta-lactamase-inhibitor protein II; HECT domain;
Q9UK22	F-box only protein 2 OS=Homo sapiens OX=9606 GN=FBXO2 PE=1 SV=2	0.675	Down	5.8007e-05	FBXO2	33.327	39.085	17.2	4	10	4	1.185	1.196	1.165	0.79	0.775	0.83	cytoplasm	GO:0044699 single-organism process; GO:0036503 ERAD pathway; GO:0044237 cellular metabolic process; GO:0008285 negative regulation of cell proliferation; GO:0031396 regulation of protein ubiquitination; GO:0008152 metabolic process; GO:0030433 ubiquitin-dependent ERAD pathway; GO:0019538 protein metabolic process; GO:0043170 macromolecule metabolic process; GO:0051716 cellular response to stimulu…	GO:0030425 dendrite; GO:0016020 membrane; GO:0044421 extracellular region part; GO:0005783 endoplasmic reticulum; GO:0031090 organelle membrane; GO:0031982 vesicle; GO:0005737 cytoplasm; GO:0019005 SCF ubiquitin ligase complex; GO:0032991 macromolecular complex; GO:0044424 intracellular part; GO:0005623 cell; GO:0043197 dendritic spine; GO:0044422 organelle part; GO:0070062 extracellular exosome;…	GO:0001540 beta-amyloid binding; GO:0097367 carbohydrate derivative binding; GO:0019787 ubiquitin-like protein transferase activity; GO:0003824 catalytic activity; GO:0042277 peptide binding; GO:0005488 binding; GO:0004842 ubiquitin-protein transferase activity; GO:0030246 carbohydrate binding; GO:0005515 protein binding; GO:0033218 amide binding; GO:0001948 glycoprotein binding; GO:0016740 trans…	K10099	FBXO2, NFB42; F-box protein 2	hsa04120 Ubiquitin mediated proteolysis - Homo sapiens (human); hsa04141 Protein processing in endoplasmic reticulum - Homo sapiens (human);	IPR001810; IPR007397; IPR008979;	F-box domain; F-box associated (FBA) domain; Galactose-binding domain-like;
Q9UNN8	Endothelial protein C receptor OS=Homo sapiens OX=9606 GN=PROCR PE=1 SV=1	0.782	Down	0.0160645	PROCR	26.671	10.669	5.5	1	2	1	1.196	1.07	1.107	0.79	0.921	0.927	plasma membrane	GO:0016477 cell migration; GO:0044707 single-multicellular organism process; GO:0007596 blood coagulation; GO:0065008 regulation of biological quality; GO:0050878 regulation of body fluid levels; GO:0051674 localization of cell; GO:0006950 response to stress; GO:0044763 single-organism cellular process; GO:0051241 negative regulation of multicellular organismal process; GO:0044699 single-organism…	GO:0016020 membrane; GO:0044421 extracellular region part; GO:0071944 cell periphery; GO:0030054 cell junction; GO:0031982 vesicle; GO:0031224 intrinsic component of membrane; GO:0044424 intracellular part; GO:0005887 integral component of plasma membrane; GO:0005623 cell; GO:0044422 organelle part; GO:0043228 non-membrane-bounded organelle; GO:0005856 cytoskeleton; GO:0070062 extracellular exoso…	GO:0005515 protein binding; GO:0060089 molecular transducer activity; GO:0004872 receptor activity; GO:0005488 binding;	K06557	PROCR, CD201; protein C receptor, endothelial (EPCR)	hsa04610 Complement and coagulation cascades - Homo sapiens (human);	IPR011161; IPR011162;	MHC class I-like antigen recognition-like; MHC classes I/II-like antigen recognition protein;
Q9UNQ0	ATP-binding cassette sub-family G member 2 OS=Homo sapiens OX=9606 GN=ABCG2 PE=1 SV=3	0.802	Down	0.0056231	ABCG2	72.313	19.371	9.8	6	9	6	1.115	1.133	1.091	0.843	0.873	0.962	plasma membrane	GO:0015918 sterol transport; GO:0006879 cellular iron ion homeostasis; GO:0015850 organic hydroxy compound transport; GO:0065008 regulation of biological quality; GO:0055076 transition metal ion homeostasis; GO:0006725 cellular aromatic compound metabolic process; GO:0033344 cholesterol efflux; GO:0030301 cholesterol transport; GO:0030003 cellular cation homeostasis; GO:0055072 iron ion homeostas…	GO:0016020 membrane; GO:0016324 apical plasma membrane; GO:0031090 organelle membrane; GO:0071944 cell periphery; GO:0005737 cytoplasm; GO:0031224 intrinsic component of membrane; GO:0032991 macromolecular complex; GO:0044424 intracellular part; GO:0005623 cell; GO:0044422 organelle part; GO:0005740 mitochondrial envelope; GO:0098590 plasma membrane region; GO:0005622 intracellular; GO:0044464 ce…	GO:0015232 heme transporter activity; GO:1901265 nucleoside phosphate binding; GO:0015399 primary active transmembrane transporter activity; GO:0042910 xenobiotic transporter activity; GO:0046983 protein dimerization activity; GO:0016817 hydrolase activity, acting on acid anhydrides; GO:0016787 hydrolase activity; GO:0005515 protein binding; GO:0051184 cofactor transporter activity; GO:0016887 AT…	K05681	ABCG2, CD338; ATP-binding cassette, subfamily G (WHITE), member 2	hsa01523 Antifolate resistance - Homo sapiens (human); hsa02010 ABC transporters - Homo sapiens (human); hsa04976 Bile secretion - Homo sapiens (human);	IPR003593; IPR003439; IPR027417; IPR013525;	AAA+ ATPase domain; ABC transporter-like; P-loop containing nucleoside triphosphate hydrolase; ABC-2 type transporter;
Q9UQR1	Zinc finger protein 148 OS=Homo sapiens OX=9606 GN=ZNF148 PE=1 SV=2	0.746	Down	0.041838	ZNF148	88.975	9.6184	6.9	4	5	4	1.254	1.013	1.169	0.874	0.734	0.956	nucleus	GO:0044085 cellular component biogenesis; GO:0022414 reproductive process; GO:0097659 nucleic acid-templated transcription; GO:0007420 brain development; GO:0009891 positive regulation of biosynthetic process; GO:0044699 single-organism process; GO:0009058 biosynthetic process; GO:0044237 cellular metabolic process; GO:0051253 negative regulation of RNA metabolic process; GO:0048857 neural nucleu…	GO:0043226 organelle; GO:0043231 intracellular membrane-bounded organelle; GO:0043229 intracellular organelle; GO:0005634 nucleus; GO:0044464 cell part; GO:0005622 intracellular; GO:0005737 cytoplasm; GO:0012505 endomembrane system; GO:0044424 intracellular part; GO:0005794 Golgi apparatus; GO:0043227 membrane-bounded organelle; GO:0005623 cell; GO:0044444 cytoplasmic part;	GO:0000981 RNA polymerase II transcription factor activity, sequence-specific DNA binding; GO:0003677 DNA binding; GO:0000976 transcription regulatory region sequence-specific DNA binding; GO:0003690 double-stranded DNA binding; GO:0043167 ion binding; GO:0001012 RNA polymerase II regulatory region DNA binding; GO:1990837 sequence-specific double-stranded DNA binding; GO:0005515 protein binding; …				IPR015880; IPR007087; IPR013087;	Zinc finger, C2H2-like; Zinc finger, C2H2; Zinc finger C2H2-type/integrase DNA-binding domain;
Q9Y2S6	Translation machinery-associated protein 7 OS=Homo sapiens OX=9606 GN=TMA7 PE=1 SV=1	1.279	Up	0.000160071	TMA7	7.0662	2.5518	14.1	1	3	1	0.877	0.866	0.903	1.153	1.127	1.103	nucleus
Q9Y2V2	Calcium-regulated heat-stable protein 1 OS=Homo sapiens OX=9606 GN=CARHSP1 PE=1 SV=2	0.832	Down	0.00088436	CARHSP1	15.892	28.337	25.9	4	6	4	1.128	1.057	1.096	0.895	0.919	0.917	cytoplasm,nucleus	GO:0044700 single organism signaling; GO:0050794 regulation of cellular process; GO:0051716 cellular response to stimulus; GO:0010468 regulation of gene expression; GO:0065008 regulation of biological quality; GO:0006355 regulation of transcription, DNA-templated; GO:0031326 regulation of cellular biosynthetic process; GO:0035556 intracellular signal transduction; GO:0080090 regulation of primary…	GO:0044421 extracellular region part; GO:0031982 vesicle; GO:0000932 P-body; GO:0005737 cytoplasm; GO:0032991 macromolecular complex; GO:0045495 pole plasm; GO:0044424 intracellular part; GO:0000177 cytoplasmic exosome (RNase complex); GO:0005623 cell; GO:0043186 P granule; GO:0036464 cytoplasmic ribonucleoprotein granule; GO:0043228 non-membrane-bounded organelle; GO:0070062 extracellular exosom…	GO:0097159 organic cyclic compound binding; GO:1901363 heterocyclic compound binding; GO:0003729 mRNA binding; GO:0003677 DNA binding; GO:0003723 RNA binding; GO:0003730 mRNA 3'-UTR binding; GO:0005488 binding; GO:0003676 nucleic acid binding; GO:0005515 protein binding; GO:0019902 phosphatase binding; GO:0019899 enzyme binding;				IPR011129; IPR012340; IPR002059;	Cold shock domain; Nucleic acid-binding, OB-fold; Cold-shock protein, DNA-binding;
Q9Y6H1	Coiled-coil-helix-coiled-coil-helix domain-containing protein 2 OS=Homo sapiens OX=9606 GN=CHCHD2 PE=1 SV=1	1.208	Up	0.0025439	CHCHD2	15.512	15.191	35.8	4	8	4	0.883	0.943	0.89	1.081	1.065	1.134	mitochondria	GO:0097659 nucleic acid-templated transcription; GO:0009891 positive regulation of biosynthetic process; GO:0009058 biosynthetic process; GO:0044237 cellular metabolic process; GO:2001141 regulation of RNA biosynthetic process; GO:0008152 metabolic process; GO:0009893 positive regulation of metabolic process; GO:0051173 positive regulation of nitrogen compound metabolic process; GO:0007005 mitoch…	GO:0043229 intracellular organelle; GO:0044429 mitochondrial part; GO:0044446 intracellular organelle part; GO:0031967 organelle envelope; GO:0005737 cytoplasm; GO:0044424 intracellular part; GO:0005623 cell; GO:0044422 organelle part; GO:0005739 mitochondrion; GO:0031974 membrane-enclosed lumen; GO:0005740 mitochondrial envelope; GO:0043231 intracellular membrane-bounded organelle; GO:0043226 or…	GO:0097159 organic cyclic compound binding; GO:1901363 heterocyclic compound binding; GO:0003677 DNA binding; GO:0005488 binding; GO:0003676 nucleic acid binding; GO:0005515 protein binding; GO:0043565 sequence-specific DNA binding; GO:0008134 transcription factor binding;	K22758			IPR010625;	CHCH;
Q9Y6N5	"Sulfide:quinone oxidoreductase, mitochondrial OS=Homo sapiens OX=9606 GN=SQOR PE=1 SV=1"	0.82	Down	0.00088475	SQOR	49.96	76.152	42	16	24	16	1.136	1.091	1.107	0.887	0.901	0.945	mitochondria	GO:0006790 sulfur compound metabolic process; GO:0008152 metabolic process; GO:0019418 sulfide oxidation; GO:0070221 sulfide oxidation, using sulfide:quinone oxidoreductase; GO:0044710 single-organism metabolic process; GO:0055114 oxidation-reduction process; GO:0044763 single-organism cellular process; GO:0044699 single-organism process; GO:0044237 cellular metabolic process; GO:0009987 cellular…	GO:0016020 membrane; GO:0043229 intracellular organelle; GO:0044429 mitochondrial part; GO:0031090 organelle membrane; GO:0031967 organelle envelope; GO:0044446 intracellular organelle part; GO:0005737 cytoplasm; GO:0044424 intracellular part; GO:0005623 cell; GO:0044422 organelle part; GO:0005739 mitochondrion; GO:0005740 mitochondrial envelope; GO:0043231 intracellular membrane-bounded organell…	GO:0003824 catalytic activity; GO:0005488 binding; GO:0016667 oxidoreductase activity, acting on a sulfur group of donors; GO:0070224 sulfide:quinone oxidoreductase activity; GO:0016672 oxidoreductase activity, acting on a sulfur group of donors, quinone or similar compound as acceptor; GO:0048037 cofactor binding; GO:0048038 quinone binding; GO:0016491 oxidoreductase activity;	K22470	hsa00920 Sulfur metabolism - Homo sapiens (human);		IPR023753;	FAD/NAD(P)-binding domain;
Q9Y6W3	Calpain-7 OS=Homo sapiens OX=9606 GN=CAPN7 PE=1 SV=1	0.822	Down	0.030918	CAPN7	92.651	4.9748	5.5	5	7	5	1.044	1.095	1.186	0.974	0.83	0.929	cytoplasm	GO:0050794 regulation of cellular process; GO:0030335 positive regulation of cell migration; GO:0010632 regulation of epithelial cell migration; GO:0051270 regulation of cellular component movement; GO:0040017 positive regulation of locomotion; GO:0048522 positive regulation of cellular process; GO:0010634 positive regulation of epithelial cell migration; GO:0030334 regulation of cell migration; …	GO:0043229 intracellular organelle; GO:0044421 extracellular region part; GO:0005737 cytoplasm; GO:0044446 intracellular organelle part; GO:0031982 vesicle; GO:0031981 nuclear lumen; GO:0044424 intracellular part; GO:0005829 cytosol; GO:0016604 nuclear body; GO:0005623 cell; GO:0005576 extracellular region; GO:0044422 organelle part; GO:0031974 membrane-enclosed lumen; GO:0043226 organelle; GO:00…	GO:0004175 endopeptidase activity; GO:0004198 calcium-dependent cysteine-type endopeptidase activity; GO:0008233 peptidase activity; GO:0003824 catalytic activity; GO:0005488 binding; GO:0090541 MIT domain binding; GO:0070011 peptidase activity, acting on L-amino acid peptides; GO:0005515 protein binding; GO:0019904 protein domain specific binding; GO:0016787 hydrolase activity; GO:0008234 cystei…	K08576	CAPN7; calpain-7 [EC:3.4.22.-]		IPR022683; IPR033883; IPR007330; IPR022682; IPR001300;	Peptidase C2, calpain, domain III; Calpain subdomain III; MIT; Peptidase C2, calpain, large subunit, domain III; Peptidase C2, calpain, catalytic domain;
